# Supplementary material for: Assisting Multitargeted Ligand Affinity Prediction of Receptor Tyrosine Kinases Associated Nonsmall Cell Lung Cancer Treatment with Multitasking Principal Neighborhood Aggregation
Source: Molecules. 2022 Feb 11;27(4):1226. doi: 10.3390/molecules27041226 (PMC8878292; doi:10.3390/molecules27041226)
Supplement: Supplementary file 1 [file molecules-27-01226-s001.zip]

Archive with 4 entries (3 files):
- molecules-1518574-supplementary/supplement_checked/
- molecules-1518574-supplementary/supplement_checked/.DS_Store
- molecules-1518574-supplementary/supplement_checked/supportingInfo.pdf
- molecules-1518574-supplementary/supplement_checked/supportingTable.xlsx
