# Supplementary material for: Assisting Multitargeted Ligand Affinity Prediction of Receptor Tyrosine Kinases Associated Nonsmall Cell Lung Cancer Treatment with Multitasking Principal Neighborhood Aggregation
Source: Molecules. 2022 Feb 11;27(4):1226. doi: 10.3390/molecules27041226 (PMC8878292; doi:10.3390/molecules27041226)
Supplement: Supplementary file 1 [file molecules-27-01226-s001.zip › molecules-1518574-supplementary/supplement_checked/supportingTable.xlsx]

## Sheet: Table S1
Supplementary Materials (tables) for
Assisting Multi-Targeted Ligand Affinity Prediction of Receptor Tyrosine Kinases Associated Non-Small Cell Lung Cancer Treatment with Multitasking Principal Neighbourhood Aggregation
Fahsai Nakarin*, Kajjana Boonpalit, Jiramet Kinchagawat, Patcharapol Wachiraphan, Thanyada Rungrotmongkol, and Sarana Nutanong
*Email: fahsain_pro@vistec.ac.th
Table S1a: Data Set Distribution Divided by Reported Target-activities
Target Name	ChEMBL	BindingDB	ChEMBL + BindingDB	Train-validation		Train	Validation (Internal-test)	External-test
				Before AC analysis	After AC analysis
ALK	1550	1588	1871	1683	1313	1182	131	188
EGFR	5838	6213	7427	6681	4426	3987	439	746
ERBB2	1763	1899	2313	2082	1717	1543	174	231
ERBB4	160	180	196	177	163	147	16	19
MET	2963	3102	3618	3261	2430	2191	239	357
RET	531	2880	2985	2686	2332	2099	233	299
ROS1	144	124	151	136	131	118	13	15
Sum data	12949	15986	18561	16706	12512	11267	1245	1855
Merge data	11070	14130	16345	14709	11116	10005	1111	1635
*AC analysis stands for a process to pairwise calculate Tanimoto similarity of all molecules in the train-validation data set and remove all pairs that meet the criteria. In brief, if any pairs present in more than 0.55 of Tanimoto number, meanwhile, 100-fold different IC50 values were reported, they will be cut out from the data set (see "1. Calculation of Activity Cliffs" in the Supplementary M…
Table S1b: SMILES Structures with Reported and Predicted pIC50 Values by Our Developed Model of All Compounds Used in This Study
SMILES_NS	pIC50_ erbB4	pIC50_ egfr	pIC50_ met	pIC50_ alk	pIC50_ erbB2	pIC50_ ret	pIC50_ ros1	predicted_ pIC50_erbB4	predicted_ pIC50_egfr	predicted_ pIC50_met	predicted_ pIC50_alk	predicted_ pIC50_erbB2	predicted_ pIC50_ret	predicted_ pIC50_ros1	Data set
CCOc1cc2ncnc(Nc3ccc4c(cnn4Cc4ccccc4)c3)c2cc1NC(=O)/C=C/CN1CCCC1	8.4	8.52			7.72			8.41	8.07	7.77	7.64	7.58	8.06	8.47	Train
O=C(Nc1cccc(Nc2cc(Nc3cccc(C(F)(F)F)c3)ncn2)c1)C1CC1	5.12	7.68						5.1	8.54	5.91	6.37	5.86	5.29	6.08	Train
CN1CCN(c2ccc(Nc3ncc4nc(Nc5ccccc5)n(C5CCCC5)c4n3)cc2)CC1	7.52		5.19	5.64	7.22			7.82	7.98	5.14	5.6	7.25	7.42	6.65	Train
O=C(/C=C/CN1CCCC1)Nc1cc2c(Nc3ccc(Cc4ccccn4)cc3)ncnc2cn1	8.4	8			7.77			8.38	7.93	7.88	7.18	7.62	7.77	8.23	Train
CN(C)C/C=C/C(=O)Nc1cc2c(Nc3ccc(F)c(Cl)c3)ncnc2cn1	7.55	9			8.7			7.59	8.79	7.07	7.4	8.24	7.51	7.76	Train
Cn1cc(-c2ccc3ncnc(Nc4ccc5ncccc5c4)c3c2)cn1	6.03	7.36			6.06			6.02	7.77	5.93	6.54	6.05	6.03	6.78	Train
C=CC(=O)N1C[C@H](Nc2ncnc3[nH]ccc23)CC[C@@H]1C	4.6							4.51	4.67	4.85	7.23	5.34	6.06	7.2	Train
O=C(/C=C/CN1CCCC1)Nc1cc2c(Nc3ccc4c(cnn4Cc4ccccc4)c3)ncnc2cn1	8.4	8.52			7.21			8.33	8.27	7.91	7.68	7.32	7.77	8.59	Train
CCC(=O)Nc1cc2c(Nc3ccc4c(ccn4Cc4ccncc4)c3)ncnc2cc1OC	6.67							6.76	6.8	6.48	7.31	6.36	7.15	7.59	Train
COc1cc2ncnc(Nc3ccc(Cc4ccccn4)cc3)c2cc1NC(=O)/C=C/CN1CCCC1	7.89	7.54			6.38			8	7.65	7.57	6.95	6.44	7.23	8.11	Train
CCC(=O)Nc1cc2c(Nc3ccc(Oc4cccnc4)cc3)ncnc2cc1OC	6.55	6.27						6.7	6.4	6.63	7.11	6.21	6.94	7.51	Train
CN1CCN(CCC#CC(=O)Nc2cc3c(Nc4ccc(F)c(Br)c4)ncnc3cn2)CC1	9.1	8.96			9.3			9.18	8.97	8.54	7.6	9.35	8.38	8.82	Train
CCC(=O)Nc1cc2c(Nc3ccc(OCc4ccccc4)cc3)ncnc2cc1OC	6.34	7.44			6.39			6.58	7.17	6.34	6.99	6.31	6.68	7.3	Train
C=CS(=O)(=O)Nc1cccc(-c2ccc(C(N)=O)c3[nH]c(C)c(C)c23)c1C	8							7.88	6.79	6.85	6.44	6.6	7.39	7.51	Train
CCOc1cc2ncnc(Nc3ccc(OCc4cccc(F)c4)c(Cl)c3)c2cc1NC(=O)/C=C/CN1CCN(C)CC1	8	8			7.7			8.08	8.04	7.7	7.76	7.7	7.82	8.39	Train
CCC(=O)Nc1cc2c(Nc3ccc(OCc4ccncc4)cc3)ncnc2cc1OC	6.37							6.52	6.91	6.3	7.07	6.24	6.72	7.38	Train
CCOc1cc2ncnc(Nc3ccc4c(cnn4Cc4ccccc4)c3)c2cc1NC(=O)/C=C/CN1[C@@H](C)CNC[C@H]1C	8.4	7.14						8.3	7.6	8.07	8	7.4	8.19	8.66	Train
Cc1n[nH]c2ccc(-c3cc(N[C@@H](CO)c4ccccc4)cnc3-c3cc(F)ccc3O)cc12	8.21	8.33		7		9.7		9.17	9.69	6.91	7.35	10.15	10.97	6.68	Train
CCC(=O)Nc1cc2c(Nc3ccc(NS(=O)(=O)c4ccccc4)c(F)c3)ncnc2cc1OC	6.23							6.45	6.75	6.41	7.35	6.04	6.99	7.52	Train
CCOc1cc2ncnc(Nc3ccc4c(cnn4Cc4ccccc4)c3)c2cc1NC(=O)/C=C/CN(C(C)C)C(C)C	8.22	8.15			7.52			8.32	7.95	7.8	7.87	7.53	8.14	8.54	Train
COc1cc2ncnc(Nc3ccc(F)c(Cl)c3)c2cc1NC(=O)/C=C/CN1CCCC(F)C1	6.63							6.77	7.99	6.6	7.28	7.32	6.43	7.64	Train
C=CC(=O)N1CCC[C@@H](n2nc(-c3ccc(OCc4ccccn4)c(Cl)c3)c3c(N)ncnc32)C1	8.49	8.08			8.09			8.5	7.93	7.9	6.81	8.25	7.26	8.02	Train
CCOc1cc2ncnc(Nc3ccc(OCc4ccccn4)cc3)c2cc1NC(=O)/C=C/CN1CCN(C)CC1	7.03	7.21						7.21	7.14	6.9	6.42	6.64	6.61	7.21	Train
COCCc1ccc(OCc2ccc(-c3cc(C(F)(F)F)cc(S(=O)(=O)NCCc4cccc(F)c4)c3)cc2)cc1	5.19				4.6			5.15	5.39	5.46	6.19	4.6	6.42	6.08	Train
C#Cc1cccc(Nc2ncnc3ccc(-c4cnn(C)c4)cc23)c1	6.11	8.45			6.23			6.09	8.65	6.05	6.8	6.34	5.93	7.12	Train
CCC(=O)Nc1cc2c(Nc3ccc4c(ccn4S(=O)(=O)c4ccccc4)c3)ncnc2cc1OC	7.2	6.9			6.54			7.25	6.9	6.91	7.32	6.59	7.37	7.76	Train
CCC(=O)Nc1cc2c(Nc3ccc(Cc4ccccn4)cc3)ncnc2cc1OC	6.17	6.69						6.35	6.52	6.24	7.12	5.84	6.8	7.39	Train
Nc1nccn2c([C@@H]3CCCN(C4CCOCC4)C3)nc(-c3ccc(C(=O)Nc4cc(C(F)(F)F)ccn4)cc3F)c12	7.23							7.49	7.43	7.05	7.62	6.9	7.42	8.18	Train
C#CC(=O)Nc1cc2c(Nc3cccc(Br)c3)ncnc2cn1	7.89							7.81	8.31	7.34	7.26	7.7	7.55	7.88	Train
CC(C)(C(=O)NCCn1ccc2ncnc(Nc3ccc(Oc4cccc(Cl)c4)c(Cl)c3)c21)S(C)(=O)=O	6.8	7.96	5.41		7.96			6.72	8.12	5.54	7.27	8.29	6.87	7.63	Train
COCCOc1cc2ncnc(Nc3ccc4c(cnn4Cc4ccccc4)c3)c2cc1NC(=O)/C=C/CN(C)C	9				8.4			8.87	8.36	8.04	7.88	8.3	8.58	8.83	Train
COc1cc2ncnc(Nc3ccc(F)c(Cl)c3)c2cc1NC(=O)/C=C/CN1CCCCC1	7.13				7.78			7.19	8.18	6.88	7.06	7.4	6.57	7.66	Train
Nc1ncnc2c1c(-c1cccc(OCc3ccccc3)c1)cn2[C@H]1C[C@@H](CN2CCC2)C1	5.77	5.28						5.89	5.57	6.22	6.03	5.87	5.72	6.34	Train
Cn1cc(-c2ccc3ncnc(Nc4ccc(F)c(Cl)c4)c3c2)cn1	6.1	8.53			6.17			5.95	8.83	6.04	6.71	6.36	5.76	6.96	Train
Nc1cnc(C#Cc2cc3ncnc(Nc4ccc(OCc5cccc(F)c5)c(Cl)c4)c3s2)cn1	6.6	7.33			8			6.55	7.49	6.56	7.46	7.95	6.94	7.34	Train
OC[C@H](Nc1cnc(-c2cc(Cl)ccc2O)c(-c2ccc3cnccc3c2)c1)c1ccccc1	8.3	8.38	6.71	7.03	9	10.4	6.77	9.63	10.17	7.12	7.59	10.74	11.58	6.86	Train
CCOc1cc2ncnc(Nc3ccc4c(cnn4Cc4ccccc4)c3)c2cc1NC(=O)/C=C/CN1CCCCC1	8.4	8.7			7.72			8.4	8.06	7.78	7.57	7.52	8.02	8.39	Train
CC(C)(C)OC(=O)N1CC(=O)N2Cc3c(-c4noc(C5CC5)n4)ncn3-c3cccc1c32	8.49	8.08			8.09			8.91	8.32	7.07	7.61	8.37	8.76	8.96	Train
C=CC(=O)N[C@H]1CC[C@@H](n2nc(-c3ccc(Oc4ccccc4)cc3)c3c(N)ncnc32)CC1	8.49	7.69						8.48	7.46	7.36	7.55	7.14	8.41	8.6	Train
C=CC(=O)Nc1ccc2ncnc(Nc3cccc(Br)c3)c2c1	7.92							7.9	8.51	7.52	6.76	7.56	6.95	7.77	Train
C=CC(=O)NCC(=O)Nc1cccc(Nc2ncc(NC(=O)c3cc(NC(=O)c4cccc(C(F)(F)F)c4)ccc3C)cn2)c1	8.48	8.15			8.15			8.59	7.96	7.48	7.26	8.25	8.89	7.88	Train
CCOc1cc2ncnc(Nc3ccc4c(cnn4Cc4ccccc4)c3)c2cc1NC(=O)/C=C/CN1CCOCC1	8.22	8.4			7.57			8.32	7.99	7.82	7.65	7.51	8	8.41	Train
CCC(=O)Nc1cc2c(Nc3ccc(F)c(Cl)c3)ncnc2cc1OC	6.42							6.44	7.84	6.24	7.34	6.64	6.61	7.55	Train
O=C(NCCO)C1=Cc2c(ncnc2Nc2ccc(Oc3cccc4sccc34)c(Cl)c2)NCC1	6.62	7.44	5.25		7.62			6.56	7.57	5.42	7.46	7.87	7.01	7.69	Train
Fc1cccc(COc2ccc(Nc3ncnc4sc(C#C[C@H]5CCCN5)cc34)cc2Cl)c1	5.64	6.96			7.27			5.59	7.3	6.05	7.42	7.52	6.07	7.22	Train
CCC(=O)Nc1cc2c(Nc3ccc(Oc4ccc5c(c4)OCO5)cc3)ncnc2cc1OC	7.4	6.29						7.3	6.36	7.42	7.14	6.3	7.45	7.76	Train
Nc1ncnc2c1c(-c1ccc(Oc3ccccc3)cc1)cn2C[C@H]1CCCN1C[C@@H]1CO1	6.41							6.34	6.01	6.25	6.69	6.54	6.27	7.06	Train
CC(C)C(=O)N1CCC[C@@H](c2nc(-c3ccc(C(=O)Nc4cc(C(F)(F)F)ccn4)cc3F)c3c(N)nccn23)C1	6.64							6.93	6.91	6.9	7.28	6.65	7.03	7.56	Train
CCOc1cc2ncnc(Nc3ccc4c(ccn4S(=O)(=O)c4ccccc4)c3)c2cc1NC(=O)/C=C/CN1CCCC1	7.96	7.44			7.52			8.06	7.63	7.32	7.56	7.35	7.91	8.29	Train
CCC(=O)Nc1cc2c(Nc3ccc4c(cnn4Cc4ccccn4)c3)ncnc2cc1OC	7.82	7.03						7.78	7.01	7.77	7.46	6.76	7.57	8.14	Train
CCC(=O)Nc1cc2c(Nc3ccc4c(cnn4Cc4ccccc4)c3)ncnc2cc1OC	7.74	7.77			6.82			7.8	7.32	7.6	7.5	6.83	7.65	8.11	Train
CCOc1cc2ncnc(Nc3ccc4c(cnn4Cc4ccccc4)c3)c2cc1NC(=O)/C=C/CN1[C@@H](C)CCC[C@H]1C	8.3	7.59			6.89			8.28	7.8	7.95	7.68	7.25	8.02	8.41	Train
O=C(NCCN1CCCC1)Nc1cc2c(Nc3ccc(F)c(Cl)c3)ncnc2cc1O[C@H]1CCOC1	7.92				6.95	6.65		7.99	8.27	7.58	7.23	6.88	6.39	8.68	Train
CCC(=O)Nc1cc2c(Nc3ccc(Oc4ccccc4)cc3)ncnc2cc1OC	7.32	7.19			6.38			7.35	6.78	7.23	6.91	6.33	6.99	7.69	Train
C#Cc1cccc(Nc2ncnc3cc(OCCOC)c(OCCOC)cc23)c1	8.12							8.13	8.74	7.29	7.41	6.79	7.51	8.44	Train
CCOc1cc2ncnc(Nc3cccc(I)c3)c2cc1OCC	7.23				7.16			7.2	8.36	6.62	6.33	7.14	6.37	7.07	Train
C[C@H](N)C#Cc1cc2ncnc(Nc3ccc(OCc4cccc(F)c4)c(Cl)c3)c2s1	6.39	7.19			7.57			6.4	7.23	6.17	7.51	7.56	7.09	7.4	Train
CC#CC(=O)Nc1ccc2ncnc(Nc3cccc(Br)c3)c2c1	7.92							7.74	8.17	7.39	6.84	7.58	7.27	7.57	Train
CCC(=O)Nc1cc2c(Nc3ccc4c(c3)CCN4Cc3ccccc3)ncnc2cc1OC	7.09	6.76			6.25			7.24	6.68	6.95	7.29	6.26	7.72	7.69	Train
O=C(/C=C/CN1CC2CCC1C(=O)C2)Nc1cc2c(Nc3ccc(F)c(Cl)c3)ncnc2s1	7.43				7.52			7.57	7.38	7.48	7	7.39	6.01	8.15	Train
O=C(C#CCN1CCOCC1)Nc1ccc2ncnc(Nc3ccc(F)c(Cl)c3)c2c1	6.64	7.51			6.76			6.55	7.62	6.73	6.85	6.88	5.99	7.26	Train
Cc1ccccc1Nc1nc2cc(F)c(N(C)C(=O)/C=C/CN(C)C)cc2n2cncc12	7.36	8.85						7.35	8.76	7.05	7.45	7.18	6.75	8.05	Train
CCCCC#CC(=O)Nc1cc2c(Nc3ccc(F)c(Cl)c3)ncnc2cn1	8.15	8.35			8.27			8.09	8.37	7.45	7.28	8.06	8.14	7.76	Train
CC(C)([O-])CC(=O)NCCn1ccc2ncnc(Nc3ccc(Oc4cccc(C(F)(F)F)c4)c(Cl)c3)c21	6.59	7.64			7.77			6.51	7.7	6.06	7.15	8.18	6.88	7.12	Train
CCCCCCS(=O)(=O)CC1C2CCC(O2)C1C/C=C\CCCC(=O)O	5.36				5.01			5.4	5.57	4.72	6.16	4.82	6.13	6.24	Train
CCOc1cc2ncnc(Nc3cccc(Br)c3)c2cc1OCC	7.3				6.67			7.17	8.66	6.54	6.62	6.83	6.53	7.36	Train
CCC(=O)Nc1cc2c(Nc3ccc4c(ccn4Cc4ccccn4)c3)ncnc2cc1OC	7.02	7.21			6.19			6.99	6.89	6.76	7.09	6.34	7.11	7.51	Train
CS(=O)(=O)CCNCc1ccc(-c2ccc3ncnc(Nc4ccc(OCc5cccc(F)c5)c(Cl)c4)c3c2)o1	8.12	8.54						8.05	7.73	7.57	7.74	7.67	8.09	8.33	Train
N#Cc1cnc2ccc(NC(=O)C3CSSC3)cc2c1Nc1ccc(OCc2cccc(F)c2)c(Cl)c1	6.26							6.43	6.27	7.22	6.92	6.29	6.38	7.24	Train
CCN(CC)CCCNC(=O)Nc1cc2c(Nc3ccc(F)c(Cl)c3)ncnc2cc1O[C@H]1CCOC1	8.1				7.11	6.46		8.05	8.37	7.64	7.05	7.03	6.25	8.56	Train
Nc1nc2cnc(-c3ccccc3)cn2n1	4.7							4.58	4.61	4.55	6.21	4.53	5.62	6.4	Train
C#Cc1cc2c(Nc3ccc(OCc4cccc(F)c4)c(Cl)c3)ncnc2s1	5.76	7.15						5.63	7.03	5.99	7.22	7.13	5.93	7.19	Train
Cc1n[nH]c2ccc(-c3cc(N[C@@H](CO)c4ccccc4)cnc3-c3cc(Cl)ccc3O)cc12	8.28	8.51		6.64	9	9.15	6.56	9.49	10.14	7.07	7.55	10.61	11.36	6.79	Train
C=CC(=O)Nc1cc2c(Nc3ccc(F)c(Cl)c3)ncnc2cc1OCC1COC2(CCN(C)CC2)C1	8.85	9			8.15			8.73	8.85	8.27	7.55	8	7.59	8.82	Train
CCC(=O)Nc1cc2c(Nc3ccc4c(ccn4Cc4ccccc4)c3)ncnc2cc1OC	7.42	7.68			6.91			7.51	7.81	6.82	7.23	6.83	7.38	7.79	Train
CC(C)C(=O)N1CCO[C@@H](c2nc(-c3ccc(C(=O)Nc4cc(C(F)(F)F)ccn4)cc3F)c3c(N)nccn23)C1	6.29							6.64	6.91	6.59	6.98	6.54	6.81	7.15	Train
CCN(CC)CC#CC(=O)Nc1ccc2ncnc(Nc3ccc(F)c(Cl)c3)c2c1	6.51	8.51			8.12			6.65	8.08	6.63	7.02	7.7	6.65	7.04	Train
O=C(C#CCCN1CCOCC1)Nc1cc2c(Nc3ccc(F)c(Br)c3)ncnc2cn1	9	8.82			9.3			9.24	9.04	8.56	7.48	9.45	8.27	8.81	Train
CCC(=O)Nc1cc2c(Nc3ccc(CCc4ccccc4)cc3)ncnc2cc1OC	6.19	6.13						6.24	6.2	6.28	7.21	5.79	6.99	7.32	Train
O=C(Cc1ccccc1)Nc1cccc(-c2nc3sccn3c2-c2ccnc(Nc3cccc(N4CCOCC4)c3)n2)c1	7.74	6.21			7.14			7.85	6.27	7.55	6.93	6.73	7.98	7.88	Train
N#C/C(=C\c1cccc(-c2cccc3[nH]ncc23)c1)C(N)=O	7.36							7.49	7.76	7.28	6.73	6.31	6.87	7.49	Train
c1cnc2ccc(Nc3ncnc4ccc(-c5cnn(C6CCNCC6)c5)cc34)cc2c1	5.96	7.55			5.87			5.9	7.89	6.07	6.78	5.95	5.66	7.11	Train
C=CC(=O)N1CCC[C@@H](n2nc(-c3ccc(Oc4ccccc4)cc3)c3c(N)ncnc32)C1	10					8.28		10.83	7.75	8.79	6.64	8.13	8.41	9.82	Train
C=CC(=O)Nc1cccc(-c2ccc(C(N)=O)c3[nH]c(C)c(C)c23)c1C	6.62							6.7	5.79	6.29	6.08	5.86	6.87	6.67	Train
C[C@@H]1COC(Nc2ccc3ncnc(Nc4ccc(OCc5nccs5)c(Cl)c4)c3c2)=N1	8.4	8.15			8.7			8.28	8.24	8.05	7.62	8.53	7.78	8.46	Train
O=C(/C=C/CN1CCCCC1)Nc1cc2c(Nc3ccc(F)c(Cl)c3)ncnc2cc1OCCCN1CCOCC1	7.21	7.95			7.08			7.39	8.02	7.19	6.94	7.19	6.4	7.76	Train
CCOc1cc2ncnc(Nc3ccc4c(cnn4Cc4ccccc4)c3)c2cc1NC(=O)/C=C/CN1CCN(C)CC1	8.4	8.1			7.64			8.34	7.86	7.94	7.77	7.54	7.98	8.54	Train
Cc1c(NC(=O)OC[C@@H]2COCCN2)cn2ncnc(Nc3ccc4c(cnn4Cc4cccc(F)c4)c3)c12	6.72	7.49			7.66			6.71	7.4	6.29	7.85	7.79	7.26	7.88	Train
COCCOc1cc2ncnc(Nc3ccc4c(cnn4Cc4ccccc4)c3)c2cc1NC(=O)/C=C/CN1CCN(C)CC1	8.52	7.8			7.72			8.53	7.76	8.16	7.99	7.75	8.26	8.78	Train
CCN(CC)CCC#CC(=O)Nc1ccc2ncnc(Nc3ccc(F)c(Cl)c3)c2c1	7.8	8.74			8.59			7.78	8.64	7.24	6.97	8.64	7.47	7.48	Train
C=CC(=O)N1CCC([C@@H]2CCNc3c(C(N)=O)c(-c4ccc(Oc5ccccc5)cc4)nn32)CC1	8.8	8.59			6.28			9.52	8.87	8.22	7.3	6.46	7.78	9.48	Train
CCC(=O)Nc1cc2c(Nc3ccc4c(ccn4Cc4cccnc4)c3)ncnc2cc1OC	6.48	6.15						6.69	6.27	6.58	7.14	6.27	7.27	7.38	Train
C=CC(=O)Nc1cc(Nc2ncc(Cl)c(Nc3ccccc3S(=O)(=O)C(C)C)n2)c(OC)cc1N(C)CCN(C)C	8.52			7.74	7.43		8.7	8.56	7.09	8.03	7.68	7.37	8.13	8.83	Train
C=CC(=O)Nc1cc2c(Nc3ccc(F)c(Cl)c3)ncnc2cc1OCC[C@H]1[C@@H]2CN(C)C[C@H]12	8.47	9.18			8.19			8.27	8.89	7.72	7.61	7.97	7.69	8.49	Train
O=C(C#CCO)Nc1ccc2ncnc(Nc3ccc(F)c(Cl)c3)c2c1	8.14	8.85			8.68			7.96	8.57	7.26	6.83	8.5	7.63	7.48	Train
CN1CCN(C/C=C/C(=O)Nc2cc3c(Nc4ccc(Cc5ccccn5)cc4)ncnc3cn2)CC1	7.03	7						7.18	6.9	7.36	6.57	6.93	6.58	7.26	Train
Nc1nccn2c([C@H]3CN(C4CCOCC4)CCO3)nc(-c3ccc(C(=O)Nc4cc(C(F)(F)F)ccn4)cc3F)c12	7.12							7.34	7.4	6.86	7.34	6.82	7.21	7.89	Train
C=CC(=O)Nc1cc2c(Nc3ccc(F)c(Cl)c3)ncnc2s1	8.4				7.4	5.79		8.62	7.26	8.22	6.19	7.26	5.5	8.45	Train
C#Cc1cc2ncnc(Nc3ccc(OCc4cccc(F)c4)c(Cl)c3)c2s1	7.18	7.62						7.24	7.58	6.81	7.45	7.17	7.44	7.79	Train
CN1C(=O)[C@@H](N2CCc3c(nn(Cc4ccccc4)c3Br)C2=O)COc2ccccc21	6	6		6			6	6.01	6.05	5.91	5.88	5.86	6.17	5.95	Train
CCOc1cc2ncnc(Nc3ccc(OCc4ccccn4)cc3)c2cc1NC(=O)/C=C/CN1CCCC1	7.39	7.92			6.56			7.43	7.76	6.75	6.55	6.64	6.73	7.46	Train
COCC(=O)N1CCC[C@@H](c2nc(-c3ccc(C(=O)Nc4cc(C(F)(F)F)ccn4)cc3F)c3c(N)nccn23)C1	7.15							7.33	7.25	7.04	7.25	6.74	7.18	7.78	Train
CCC(=O)Nc1cc2c(Nc3ccc(NCc4ccccc4)cc3)ncnc2cc1OC	7.19	6.42						7.16	6.5	7.09	7.02	6.13	7.5	7.46	Train
C=CC(=O)N1CCC(CNc2ncnc(N)c2-c2ccc(Oc3ccccc3)cc2)CC1	7.42	5.24						7.19	5.2	8.08	7.22	6.18	7.26	8.28	Train
COCCOc1cc2ncnc(Nc3ccc4c(cnn4Cc4ccccc4)c3)c2cc1NC(=O)/C=C/CN1CCCC1	8.7	8.1			8.3			8.75	8.15	8.09	7.82	8.05	8.37	8.74	Train
O=S(=O)(NCCc1cccc(F)c1)c1cc(-c2ccc(-c3cccs3)s2)cc(C(F)(F)F)c1	5.09				4.5			4.87	5.04	5.17	6.37	4.34	6.46	6.49	Train
C=CC(=O)Nc1cc2c(Nc3ccc(F)c(Cl)c3)ncnc2cc1OCCC1C2CCC1CN(C)C2	8.08	9.1			7.92			8.18	8.84	7.61	7.62	7.88	7.73	8.39	Train
CCCCc1ncc(/C=C/C=C/C(=O)O)n1Cc1ccccc1Cl	9.22	8.89			7.64			11.75	9.6	9.4	6.74	8.47	8.45	10.82	Train
CC(C)(/C=C(\C#N)C(=O)N1CCC[C@H](n2nc(-c3ccc(Oc4ccccc4)cc3F)c3c(N)ncnc32)C1)N1CCN(C2COC2)CC1	7.96							8.23	6.65	8.2	6.28	7.01	7	7.71	Train
CCOc1cc2ncnc(Nc3ccc(NS(=O)(=O)c4ccccc4)cc3)c2cc1NC(=O)/C=C/CN1CCOCC1	7.74	7.85			6.76			7.74	7.67	6.95	6.93	6.88	7.32	7.75	Train
CCOc1cc2ncnc(Nc3ccc4c(ccn4S(=O)(=O)c4ccccc4)c3)c2cc1NC(=O)/C=C/CN1CCOCC1	7.57	7.52			7			7.71	7.36	7.04	7.42	7.11	7.8	7.97	Train
CN(C)c1cc2c(Nc3ccc4c(cnn4Cc4ccccc4)c3)ncnc2cn1	7.7	9			7.8			7.62	8.56	6.87	7.47	7.5	7.38	8.08	Train
CCN(CC)CCCC(C)Nc1nc(/C=C/c2c(Cl)cc(Cl)cc2Cl)nc2ccc(N)cc12	4.62							4.15	5.14	4.77	6.4	5.29	5.29	6.47	Train
C=CC(=O)Nc1cccc(-c2ccc(C(N)=O)c3[nH]c4c(c23)CCC(C(C)(C)O)C4)c1C	6.82							6.9	6.15	6.55	6.46	6.11	7.03	7.02	Train
CCc1cc(Nc2nccc(-c3c(-c4cccc(C(=O)Nc5c(F)cccc5F)c4)nc4ccccn34)n2)c(OC)cc1N1CCC(N2CCN(S(C)(=O)=O)CC2)CC1	6.85	7.66			7.27			6.94	7.63	7.57	7.79	7.36	6.9	7.86	Train
N#Cc1cnc2cc(OC[C@@H](O)CO)c(NC(=O)CC3CSSC3)cc2c1Nc1ccc(OCc2cccc(F)c2)c(Cl)c1	7.3	7.3			6.26			7.47	7.23	7.43	7.18	6.25	7.16	8.03	Train
CCC(=O)Nc1cc2c(Nc3ccc(OCc4ccccn4)cc3)ncnc2cc1OC	6.97	6.94			6.09			6.99	6.98	6.87	6.77	6.13	6.73	7.38	Train
O=C(/C=C/CN1CCOCC1)Nc1cc2c(Nc3ccc(F)c(Cl)c3)ncnc2cn1	7.37	8.7			7.46			7.38	8.67	7.18	7.08	7.55	6.45	7.84	Train
COCC(=O)N1CCO[C@@H](c2nc(-c3ccc(C(=O)Nc4cc(C(F)(F)F)ccn4)cc3F)c3c(N)nccn23)C1	6.77							6.97	7.24	6.65	6.93	6.62	6.96	7.33	Train
CC(C)c1nc(-c2ccc(F)c(NS(=O)(=O)c3c(F)cccc3F)c2)c(-c2ccnc(Nc3ccc(N4CCOCC4)nc3)n2)s1	8							8.02	6.89	7.72	7.45	7.1	8.26	8.13	Train
N#Cc1ccc(-c2csc(N3N=C(c4ccc(N5CCOCC5)cc4)CC3c3ccc(Cl)cc3)n2)cc1	5.33	5.36			5.64			5.23	5.34	5.49	7.23	5.61	6.54	7.05	Train
CCOc1cc2ncnc(Nc3ccc4c(ccn4S(=O)(=O)c4ccccc4)c3)c2cc1NC(=O)/C=C/CN(C)C	8	7.8			7.42			8.04	7.61	7.36	7.6	7.38	7.95	8.26	Train
CSCSCC1C2CCC(O2)C1C/C=C\CCCC(=O)O	5.19				4.6			5.38	5.52	4.61	6.23	4.75	6.32	6.29	Train
N#Cc1cnc2cc(OC[C@H](O)CO)c(NC(=O)CC3CSSC3)cc2c1Nc1ccc(OCc2cccc(F)c2)c(Cl)c1	7.3	7.3			6.26			7.47	7.22	7.43	7.18	6.25	7.17	8.03	Train
COc1cc2ncnc(Nc3ccc(Oc4ccccc4)cc3)c2cc1NC(=O)/C=C/CN1CCCCC1	8.52	7.8			7.14			8.43	7.73	7.68	6.86	7.1	7.45	8.19	Train
CN(C)C/C=C/C(=O)Nc1cc2c(Nc3ccc(Cc4ccccn4)cc3)ncnc2cn1	8.4	8			7.96			8.34	7.93	7.72	7.2	7.87	8.14	8.01	Train
COc1cc2ncnc(Nc3ccc(F)c(Cl)c3)c2cc1NC(=O)/C(F)=C/CN(C)C	7.64				7.12			7.63	8.9	7.03	7.49	6.99	6.9	8.36	Train
CC(C)N(CC#CC(=O)Nc1ccc2ncnc(Nc3ccc(F)c(Cl)c3)c2c1)C(C)C	7.96	8.38			8.55			7.77	8.32	7.29	7.16	8.34	7.7	7.53	Train
CN[C@@H]1C[C@H]2O[C@@](C)([C@@H]1OC)n1c3ccccc3c3c4c(c5c6ccccc6n2c5c31)C(=O)NC4	7.55			8.77	7.47	9.34	10.15	8.13	7.95	7.33	9.61	7.84	10.07	11.19	Train
O=C(/C=C/CN1CCCCC1)Nc1cc2c(Nc3ccc(F)c(Cl)c3)ncnc2cc1OCCF	7.11	8.19						7.19	8.12	6.93	7	7.21	6.34	7.72	Train
COc1cc2ncnc(Nc3cccc(Br)c3)c2cc1OC	7.31				8.27			7.31	7.58	7.02	6.47	7.94	6.85	7.06	Train
CCCCCCS(=O)CC1C2CCC(O2)C1C/C=C\CCCC(=O)O	5.09				4.5			5.34	5.45	4.64	6.15	4.67	6.13	6.21	Train
CCOc1cc2ncnc(Nc3ccc4c(cnn4Cc4ccccc4)c3)c2cc1NC(=O)/C=C/CN1C[C@H](C)N[C@H](C)C1	8.4	7.77			7.72			8.33	7.67	8.1	8.05	7.43	8.17	8.72	Train
CN(CCc1ccc(-c2ccccc2)cc1)Cc1cn(C)c2ccc(C(=O)Nc3ccc(F)cc3)cc12	5.1	5	4.21		4.62			5.01	4.77	3.78	5.92	4.37	5.73	6.52	Train
C=CC(=O)Nc1cc2c(Nc3ccc(F)c(Cl)c3)ncnc2cc1OCC1CC2(CCN(C)CC2)C1	8.72	9			8.19			8.56	8.89	8.08	7.64	8.07	7.6	8.75	Train
Fc1ccc(Nc2ncnc3ccc(-c4cnn(C5CCNCC5)c4)cc23)cc1Cl	5.8	7.5			5.92			5.73	8.34	6.16	6.85	6.06	5.41	7.15	Train
CCC(=O)Nc1cc2c(Nc3ccc(NS(=O)(=O)c4ccccc4)nc3)ncnc2cc1OC	6.31	6.28			6.02			6.48	6.6	6.28	7.27	6.18	6.98	7.47	Train
COc1cc2ncnc(Nc3ccc(F)c(Cl)c3)c2cc1NC(=O)/C=C/CN1CCC(F)CC1	6.83	7.74						6.91	7.96	6.71	7.18	7.28	6.44	7.62	Train
COc1cc2ncnc(Nc3ccc(F)c(Cl)c3)c2cc1OCCCN1CCOCC1	8.12							8.19	8.12	7.56	6.84	7.51	7.22	8	Train
Cc1c(-c2ccc(C(N)=O)c3[nH]c4cc(C(C)(C)O)ccc4c23)cccc1-n1cnc2ccccc2c1=O	7.3					6.96		7.31	6.32	7.62	6.89	6.44	6.9	7.7	Train
C=CC(=O)N[C@@H]1Cn2c(c(-c3ccc(Oc4ccccc4)cc3)c3c(N)ncnc32)C1=C	9.22	8.89			7.63	7.69		10.24	9.02	8.41	7.23	7.79	7.9	9.9	Train
COc1cc2ncnc(Nc3ccc(F)c(Cl)c3)c2cc1NC(=O)/C=C/CN1CCCCCC1	7.38	7.92			7.07			7.3	8.2	6.96	7.05	7.36	6.57	7.73	Train
C=CC(=O)Nc1cc2c(Nc3ccc(F)c(Cl)c3)ncnc2cc1OCC1CCC2(CCN(C)CC2)O1	8.77	9.03			8.37			8.64	8.89	8.09	7.7	8.21	7.94	8.72	Train
C=CC(=O)Nc1cc2c(Nc3ccc(F)c(Cl)c3)ncnc2cc1OCCCN1CCOCC1	8.66							8.65	8.4	8.05	7.36	7.98	7.64	8.59	Train
CSCC1C2CCC(O2)C1C/C=C\CCCC(=O)O	5.3				4.74			5.4	5.49	4.67	6.19	4.73	6.37	6.24	Train
C=CC(=O)Nc1cc2c(Nc3ccc(F)c(Cl)c3)ncnc2cc1OCCC1CC12CCN(C)CC2	8.92	9.41			8.59			8.69	8.99	8.07	7.65	8.39	7.81	8.77	Train
Nc1cnc(C#Cc2cc3c(Nc4ccc(OCc5cccc(F)c5)c(Cl)c4)ncnc3s2)cn1	5.87	6.43			7.28			5.77	6.87	6.28	7.19	7.58	6.08	7.01	Train
Brc1cccc(Nc2ncnc3sccc23)c1		7.46						7.11	7.46	6.38	5.89	6.11	5.7	7.18	Train
NS(=O)(=O)c1ccc(Nc2nc(N3CCOCC3)nc3nc[nH]c23)cc1		5	5		5			5.51	4.98	4.66	6.12	4.95	6.5	6.45	Train
COc1cc2ncnc(NCc3ccc(F)cc3)c2cc1OCCCCCCC(=O)NO		7			6.53			6.98	7.03	6.7	6.03	6.58	6.39	6.66	Train
NC(=S)N/N=C(/C=C/c1ccccc1)c1ccc(Cl)c(Cl)c1		5.01						6.4	5.09	7.24	6.67	5.63	6.75	7.32	Train
CN1CCN(CCCNc2ncc3cc(-c4c(Cl)cccc4Cl)c(=O)n(C)c3n2)CC1		5.06						6.66	5.21	7.66	7.12	5.92	7.26	7.71	Train
Clc1cc(Nc2ncnc3n[nH]c(OCCN4CCNCC4)c23)ccc1OCc1ccccn1		8.1						7.51	8.05	6.86	7.26	7.8	7.1	7.88	Train
Nc1ncnc2c1c(-c1ccc(Cl)c(O)c1)nn2CC1CCNCC1		4						5.95	4.3	6.96	6.82	5.57	7.07	7.32	Train
Clc1cc(Nc2ncnc3[nH]nc(OCCN4CCNCC4)c23)ccc1OCc1ccccn1		8.1						7.66	8.12	7.17	7.6	8.04	7.26	8.23	Train
Cc1cc(-c2nn(C(C)C)c3ncnc(N)c23)sc1C=O		5						6.45	4.88	7.37	5.97	5.01	6.56	7.13	Train
C=CC(=O)Nc1cccc(Nc2nc(Nc3cccc(OC)c3)ncc2C(N)=O)c1		7.26						7.59	7.29	7.2	7.21	6.61	7.94	7.76	Train
COc1ccc(-n2cc(NC(=O)c3ccc(NS(=O)(=O)c4ccc(Cl)cc4)cc3)cn2)cc1		4.79						5.71	4.7	6.68	6.51	5.19	6.62	6.79	Train
CC1=NC(NCc2ccccc2)=NC(c2ccc(O)cc2O)C1C(=O)Nc1ccc(C)cc1		4.63						5.46	4.49	6.06	6.69	5.06	7.15	6.91	Train
O=C1CCc2c(Oc3ccc4c(c3)[C@H]3[C@H](NC(=O)c5cncc(C(F)(F)F)c5)[C@H]3O4)ccnc2N1		7.38						7.85	7.32	6.78	7.36	7.38	8.09	8.03	Train
NC(=S)N/N=C(/C=C/c1ccc([N+](=O)[O-])cc1)c1ccccc1		5.8						5.79	5.55	5.36	6.5	5.64	6.75	6.6	Train
CN(C)CCCC(=O)Nc1ccc2c(C#N)cnc(Nc3cccc(Br)c3)c2c1		5.39						6.79	5.33	7.68	7.05	6.4	7.38	7.57	Train
C=CC(=O)Nc1cccc(Nc2ncnc(N)c2-c2ccc(Oc3ccccc3)cc2)c1		8.4						8.19	8.26	7.43	6.59	6.95	6.94	7.93	Train
COc1cc2ncnc(Nc3ccc(OCc4cccc(F)c4)c(Cl)c3)c2cc1NC(=O)C1CSSC1		7.3						7.35	7.38	7.57	7.83	6.78	7.39	8.25	Train
CCN1CCN(CC(O)COc2ncnc3ccccc23)CC1		6.34						6.7	6.45	6.11	6.74	6.24	6.83	7.32	Train
C=CC(=O)N1CCC[C@@H](Nc2nc(Nc3ccc(OCCOC)c(F)c3)ncc2F)C1		6.26						6.94	6.32	6.8	7.02	6.88	7.13	7.45	Train
N#CC(C#N)=C(N)/C(C#N)=C/c1ccc(O)cc1		7						7.49	6.89	7.65	6.33	6.21	6.56	7.58	Train
COc1cc2ncnc(Nc3ccc(F)c(Cl)c3)c2cc1OCCCN1CCNCCNCC1		8.08						7.98	8.15	7.39	7.42	7.8	7.62	8.16	Train
C=CC(=O)N1CC[C@@H](n2nc(C(=O)Nc3nc4cc(F)ccc4o3)c3c(N)ncnc32)C1		7.67						7.91	7.49	6.59	7.8	7.33	7.99	8.67	Train
Cn1c(SSc2c(CCC(=O)O)c3ccccc3n2C)c(CCC(=O)O)c2ccccc21		5.51						6.37	5.54	7.48	7.52	5.8	6.73	8.17	Train
Cc1ncnc(Nc2ccc(OCc3cccc(F)c3)c(Cl)c2)c1/C=C/c1ccc(CNC2CC2)cc1		7.01			7.07			7.16	6.91	6.82	6.9	7.11	7.71	7.05	Train
Fc1cccc(COc2ccc(Nc3ncnc4cc(-c5ccc[nH]5)sc34)cc2Cl)c1		7.17			6.92			7.34	7.62	6.93	7.17	6.89	7.1	7.77	Train
NC(=O)c1c(-c2ccc(Oc3cccc(C(F)(F)F)n3)cc2)nn(C2CCCN(C(=O)/C=C/C(F)F)C2)c1N		5.92						6.69	6.38	5.82	5.94	6.5	6.27	6.49	Train
CCC(=O)Nc1cccc(-c2cc3c(-c4[nH]c(-c5ccccc5)nc4-c4ccc(F)cc4)ccnc3[nH]2)c1		7.57						6.9	7.51	6.65	6.36	6.48	6.13	7.11	Train
COc1cc2ncnc(NCc3ccccc3)c2cc1OCCCCCCC(=O)NO		7			7			7.51	7.21	6.92	6.33	7.07	6.82	7.18	Train
Cc1ccc(Nc2ncnn3cc(C)c(C)c23)cc1O		6.7						6.78	6.58	6.17	6.65	6.24	7.21	6.92	Train
Nc1ccc(Nc2[nH]nc3ncnc(Nc4cccc(Cl)c4)c23)cc1		8.3						7.49	7.8	6.97	6.6	6.7	6.49	7.64	Train
COc1cc(CO)ccc1-c1cc2c(Nc3ccc(F)c(Cl)c3)ncnc2s1		8.7						7.57	8.52	6.94	7.37	6.87	7.11	8.13	Train
C=CC(=O)N(C)Cc1ccc(Oc2nc(Nc3cccc(OCCCN4CCCC4=O)c3)ncc2F)cc1		6.26						7.51	6.23	6.84	6.9	7.52	7.81	7.43	Train
CC(C)=CC[C@@H](OC(=O)/C=C\C(=O)c1cc(Cl)ccc1C)C1=CC(=O)c2c(O)ccc(O)c2C1=O		6.84						6.83	7.19	6.42	7.71	6.41	6.75	8.42	Train
CN(C)C/C=C/C(=O)N1CC[C@@H](n2nc(C(=O)Nc3nc4cc(-c5ccccc5)ccc4o3)c3c(N)ncnc32)C1		7.71						8.08	7.85	6.72	8.26	7.59	8.29	9.04	Train
C=CC(=O)Nc1ccc(OC)c(Nc2ncc(C#N)c(-c3cn(C)c4cc(OCC5CCCN5C)ccc34)n2)c1		6.12						7.51	6.32	7.68	6.93	6.93	7.31	7.64	Train
N#CCC[C@@H](Nc1ncnc2c(Cl)cc(NC(c3ccc(F)cc3)c3cn(C4CC4)nn3)cc12)c1ccccc1		7.34						7.26	7.39	6.9	7.1	6.62	7.28	7.61	Train
CN1CCN(CCCNc2ncc3cc(-c4c(Cl)cccc4Cl)c(NC(=O)NC(C)(C)C)nc3n2)CC1		6.82						7.46	6.46	7.58	7.31	6.74	7.49	7.96	Train
COc1cc2c(Oc3ccc(NS(=O)(=O)c4ccccc4C(F)(F)F)cc3F)ccnc2cc1OCCCN1CCOCC1		6.19						7.16	6.22	6.78	6.37	6.68	7.28	6.92	Train
CCN(CCO)CCCOc1ccc2c(Nc3cccc(NC(=O)Nc4ccc(Cl)c(C(F)(F)F)c4)c3)ncnc2c1		6.73						7.37	6.78	6.99	7.64	7.13	8.28	7.84	Train
CCC1=C2C(Nc3ccc4c(cnn4Cc4ccccc4)c3)=NC=NC2N=C1NC(=O)OCCn1ccnc1		7.4			7.36			7.59	7.32	7.08	7.44	7.39	7.62	7.91	Train
CC(C)n1c(Nc2cccc(Br)c2)nc2cnc(Nc3ccc(N4CCN(C)CC4)cc3)nc21		8.15						7.65	8.39	5.84	6.25	7.36	7.05	7.26	Train
Brc1cccc(Nc2ncnc3ccc4[nH]cnc4c23)c1		7.54						7.09	7.92	6.68	6.93	5.92	6.83	7.74	Train
CNS(=O)(=O)c1ccc(Nc2nc(Cl)nc3cc(OC)c(OC)cc23)cc1		5.79						6.25	5.52	6.33	5.46	6.18	6.29	5.79	Train
O=C(CCc1ccc(O)cc1)c1c(O)cc(O)cc1O		1.6						4.84	1.14	5.69	5.39	5.34	5.55	6.83	Train
Nc1ncnc2c1c(C(=O)Nc1nc3cc(Cl)ccc3o1)cn2[C@@H]1CCN(C(=O)/C=C/CN2CCCC2)C1		7.59						7.71	7.62	6.32	7.18	7.24	7.86	7.89	Train
O=c1oc2c(O)c(O)cc3c(=O)oc4c(O)c(O)cc1c4c23		6.16	6.24		5.45			6.37	6.03	6.32	6.14	5.46	6.41	6.71	Train
Cc1ccc(-n2cc(NC(=O)c3cccc(NS(=O)(=O)c4ccccc4)c3)cn2)cc1		5.02						6.34	4.97	7.07	6.91	5.89	6.96	7.38	Train
C=CC(=O)Nc1cc2c(Nc3ccc(Br)cc3F)ncnc2cc1OCCNC(=O)CN1CCCC1		7.35						7.75	7.45	6.84	7.14	6.88	7.46	8.01	Train
CCN(CC)CCCNc1ncc2cc(-c3c(Cl)cccc3Cl)c(NC(=O)NC(C)(C)C)nc2n1		5.21						6.95	5.82	7.27	7.34	6.5	7.56	7.76	Train
CNc1ncnc2c1c(-c1ccccc1)cn2-c1ccccc1		4.51						5.7	4.65	6.14	6.11	5.41	5.74	6.75	Train
Fc1cccc(COc2ccc(Nc3ncnn4ccc(CN5CCCNCC5)c34)cc2Cl)c1		7.32			7.39			6.74	7.28	6.16	7.05	7.37	7.11	7.14	Train
COc1c(O)cc(O)c2c(=O)c(-c3ccc(O)cc3)coc12		9						7.38	9.02	6.46	6.46	6.58	5.63	7.8	Train
C=CC(=O)N1CC(Nc2cc3c(Nc4ccc(F)c(Cl)c4)ncnc3cc2OC)C1		9.52						8.05	9.64	7.2	7.46	7.76	7.19	8.44	Train
NC(=S)N1N=C(c2ccc(Cl)c(Cl)c2)CC1c1ccc(Cl)cc1		5.14						6.03	5.25	6.78	6.58	5.21	6.49	6.98	Train
NC1CCN(Cc2ccn3ncnc(Nc4cccc(F)c4)c23)CC1		7.49			8.22			7.38	7.5	6.56	6.75	8.12	7.77	6.99	Train
C=CC(=O)Nc1cc(Nc2ncc3ccc(-c4cccnc4)n3n2)c(OC)cc1N(C)CCN(C)C		7.89						8.02	7.95	7.26	7.19	7.48	7.3	8.1	Train
C[S+]([O-])CCCCN=C=S		5.05						4.66	5.23	4.95	7.1	4.84	6.31	6.93	Train
C=CC(=O)Nc1cc2c(Nc3ccc(OCc4cccc(F)c4)c(Cl)c3)ncnc2cc1OCCOC		6.99						8	6.94	7.7	7.6	6.92	8.73	8.1	Train
C/C(=N\Nc1ncc(Cl)c(Nc2cccc(NC(=O)/C=C/CN(C)C)c2)n1)c1ccc(F)cc1		4.81						5.74	4.63	6.94	7.27	5.98	7.23	7.25	Train
CN1C(=O)[C@@H](N2CCc3cn(Cc4ccccc4)nc3C2=O)COc2ccccc21		6		6			6	5.97	6.04	5.89	5.86	5.79	6.12	5.96	Train
C=CC(=O)Nc1cc2c(Nc3ccc(Br)c(Cl)c3F)ncnc2cc1OCCNC(=O)N1CCOCC1		7.46						7.7	7.54	6.71	6.76	6.99	7.51	7.57	Train
Cc1cccc(CN(Cc2ccc(F)cc2)C(=O)Nc2ccccc2)c1O		4.66			4.42			5.48	4.73	6.12	5.19	4.58	5.97	5.97	Train
N#CC(C#N)=Cc1cc2c(cc1[N+](=O)[O-])OCO2		3.25						4.98	3.28	6.23	6.25	5.02	6.25	6.88	Train
C#Cc1cccc(NC(=O)c2cc(NC(=O)CCCCCCC(=O)NO)ccc2O)c1		5.65						6.4	5.57	7.05	7.3	5.9	7.27	7.57	Train
COc1cc2ncnc(/C=C/CCc3ccccc3)c2cc1OC		8.4						7.75	8.18	6.99	6.76	6.92	7.46	7.49	Train
Brc1cccc(Nc2ncnc3cc4c(cc23)OCCOCCOCCO4)c1		8.3						8	8.32	7.48	6.94	7.39	7.02	8.1	Train
COc1cc2ncc(C(=O)O)c(Nc3cccc(Br)c3)c2cc1OC		5.06						6.21	5	6.8	5.91	5.01	6.47	6.78	Train
Cc1ncnc(Nc2ccc(OCc3cccc(F)c3)c(Cl)c2)c1/C=C(\F)C(=O)NCCS(C)(=O)=O		7.72			7.15			7.49	7.82	7.2	7.33	7.23	7.5	7.73	Train
COc1cc2ncnc(-c3c[nH]c4cc(F)c(Cl)cc34)c2cc1OCCCN1CCOCC1		6.48						7.52	6.59	7.72	6.91	6.42	7.18	7.82	Train
C=CC(=O)Nc1cc2c(Nc3ccc(Br)cc3F)ncnc2cc1OCCNC(=O)CN(C)CC		6.7						7.57	7.1	6.83	7.35	6.73	7.69	8.03	Train
Brc1cccc(Nc2ncnc3cnc(NCCCN4CCOCC4)nc23)c1		8.54						8.13	8.5	7.53	7.55	8.06	7.29	8.54	Train
CCOC(C)Oc1cc2ncnc(Nc3ccc(C)c([N+](=O)[O-])c3)c2c2c1OCCO2		6.44						6.96	6.62	7.08	6.12	6.69	6.26	6.81	Train
C=C(CNc1cc2c(Nc3ccc(OCc4ccccc4)c(Cl)c3)c(C#N)cnc2cc1OCC)C(=O)O		5.92						7.45	5.94	7.93	6.89	6.41	7.79	7.62	Train
COc1ccccc1C(=O)NCc1ccc(-c2nn(C3CCCC3)c3ncnc(N)c23)cc1F		6.26						6.9	5.49	6.9	6.21	6.09	7.58	6.73	Train
FC(F)(F)c1ccc(-n2cnnc2SCc2nc(COc3c(Cl)cccc3Cl)no2)cc1		5.2						5.09	5.16	5.26	6.13	5.34	6.09	5.92	Train
CC(C)n1nc(-c2ccc3c(c2)CCO3)c2c(N)ncnc21		5.3						6.9	5.26	7.32	6.84	6.07	7.33	7.45	Train
Cn1c(SSc2c(C(=O)NCc3ccc(C(=O)O)cc3)c3ccccc3n2C)c(C(=O)NCc2ccc(C(=O)O)cc2)c2ccccc21		5.28						6.7	5.2	7.53	7.47	6.38	7.39	7.95	Train
CN1CCCN([C@@H]2CCCN(c3cnc(C(N)=O)c(Nc4ccc(C5(C)CCN(C6CCCC6)CC5)cc4)n3)C2)C1=O		6.26						6.94	6.22	6.91	7.48	6.19	7.65	7.83	Train
C=CC(=O)N1CC[C@@H](Oc2cc3c(Nc4ccc(F)c(Cl)c4F)ncnc3cc2OC)C[C@@H]1C(=O)OC		8.36						7.84	8.69	7.41	7.21	7.43	6.98	8.08	Train
OCCCC#Cc1ccc2ncnc(Nc3ccc(F)c(Cl)c3)c2c1		6.94						6.45	7.02	6.09	7.05	6.98	7.22	7.07	Train
Oc1ccc(C2CC(c3ccc(Br)cc3)=NN2c2nc(-c3ccccc3)cs2)cc1		4.65						6.47	4.73	7.21	6.93	5.94	7.25	7.58	Train
COc1cc2ncnc(Nc3ccc(F)c(Cl)c3)c2cc1NC(=O)/C=C/CNC1CC1		8.68						7.26	8.37	6.85	7.31	7.33	6.98	7.79	Train
CC(=O)NCCNCc1ccc(-c2cc3ncnc(Nc4ccc5[nH]ccc5c4)c3s2)cc1		8.3						7.67	8.4	7.03	7.24	6.69	7.08	8.11	Train
C=CC(=O)Nc1cccc(Oc2nc(Nc3n[nH]c4ccc(Br)cc34)cc(N3CCN(C)CC3)n2)c1		5.54						7.19	5.53	7.99	6.3	6.08	7.2	7.24	Train
Cc1nc(O)c2c(ccc3[nH]c(Nc4c(Cl)cccc4Cl)nc32)c1C		4						5.53	3.91	6.23	6.57	5.2	6.96	7.35	Train
C=CC(=O)Nc1cccc(NC(=O)Nc2ccnc(Nc3ccc(N(CC)CC)cc3OC)n2)c1		7.92						7.83	7.84	7.16	7.06	7.17	7.31	7.92	Train
COc1ccccc1C(=O)NCc1ccc(-c2nn(C3CCC4(CC3)OCCO4)c3ncnc(N)c23)cc1		6.26						7.43	6.3	7.49	6.5	6.41	6.77	7.55	Train
COCOCC#CC(=O)Nc1ccc2ncc(C#N)c(Nc3cccc(Br)c3)c2c1		6.48						7.1	6.24	6.93	5.83	6.34	6.9	6.65	Train
OCCCc1nc(-c2ccc(F)cc2)c(-c2ccnc3[nH]ccc23)[nH]1		7.36						6.72	7.42	6.23	7.22	6.96	7.11	7.46	Train
O=C(/C=C/c1ccccc1)Nc1cccc(Oc2cc(Nc3ccc(OCc4cccc(F)c4)c(Cl)c3)ncn2)c1		5.78						6.83	6.01	6.82	6.69	6.29	7.8	6.81	Train
N#C/C(=C/c1ccc[nH]1)C(=O)O		2.87						4.71	2.59	5.46	5.8	5.19	5.76	6.24	Train
Cc1ccc(C2=NN(C(N)=S)C(c3ccc([N+](=O)[O-])cc3)C2)cc1C		5.51						6.32	5.74	6.61	6.84	5.52	7.05	7.09	Train
Nc1ncnc2c1c(-c1cccc3[nH]ccc13)nn2C1CCCC1		5.85						6.91	5.97	6.3	6.94	6.48	7.37	7.49	Train
O=C(CCCCCn1cc(-c2ccc3ncnc(Nc4ccc(OCc5cccc(F)c5)c(Cl)c4)c3c2)nn1)NO		8.72			6.71			7.78	8.44	7.36	7.98	7.11	7.65	8.53	Train
COc1cc(N(C)c2ccnc3ccc(C(F)(F)F)cc23)cc(OC)c1OC		5.66						5.66	5.66	5.35	6.21	5.74	6.59	6.07	Train
O=C(NCC(F)(F)F)c1cc(-c2cnn3cc(-c4ccc(OCCN5CCCCC5)cc4)cnc23)cs1		5.96	5.85		4.46			5.6	6	5.58	6.03	4.27	6.55	6.48	Train
Cc1nn(-c2ccccc2)nc1Cn1nc(-c2ccc(F)c(O)c2)c2c(N)ncnc21		4						5.31	3.8	5.98	6.46	5.28	6.54	7.15	Train
NC(=S)N1N=C(c2ccc(Br)c(Br)c2)CC1c1ccccc1F		4.87						6.14	4.92	6.81	6.71	5.56	7	7.03	Train
O=C(Nc1ccccc1)c1cc2cc(O)c(O)cc2cn1		5.25						6.05	5.25	5.61	6.02	5.69	7.18	6.19	Train
NP(=O)(OCCCOc1ccc2ncnc(Nc3ccc(F)c(Cl)c3)c2c1)N(CCCl)CCCl		8.24			5.57			6.88	8.29	6.49	7.12	5.63	6.56	7.97	Train
O=C(Nc1ccccc1)NN1C(=O)c2c(c3c4cccc(O)c4n(C4OC(CO)C(O)C(O)C4O)c3c3[nH]c4c(O)cccc4c23)C1=O		4.02						5.68	3.61	6.63	7.15	6	7.2	7.82	Train
COc1ccc(CC(=O)NS(=O)(=O)c2ccc(Br)cc2)cc1		4.62			4.6			5.52	4.71	6.29	5.93	4.56	6.07	6.4	Train
Brc1cccc(Nc2ncnc3cc4c(cc23)OCCCSCCCO4)c1		8.1						7.88	7.89	7.4	7.32	7.35	7.52	8.16	Train
C=CC(=O)Nc1cc2c(Nc3ccc(Br)cc3F)ncnc2cc1OCCNC(=O)OC		6.8						7.43	6.86	7.27	6.55	6.28	7.17	7.34	Train
COc1cc2nccc(Nc3ccc(OCc4cccc(F)c4)c(Cl)c3)c2cc1OC		5.77						6.63	5.63	6.86	6.56	6.18	7.39	6.84	Train
COc1cc2ncnc(Nc3ccc(OCc4cccc(F)c4)c(Cl)c3)c2cc1OCCCCn1ccnc1[N+](=O)[O-]		7.55						7.88	7.71	7.57	7.7	7.36	8.03	8.14	Train
C=CC(=O)N1CCC[C@@H](Oc2nc(Nc3cccc(OC)c3)ncc2F)C1		6.26						7.14	6.4	7.02	6.88	7.43	6.77	7.51	Train
c1ccc(C(c2ccccc2)c2nnc(Cc3nc4ccccc4[nH]3)o2)cc1		4.35			4.24			5.23	4.45	5.92	5.7	4.35	6.13	6.52	Train
O=C(Nc1ccc(-c2cc3c(Nc4ccc(Oc5cccc(C(F)(F)F)c5)c(Cl)c4)ncnc3s2)cc1)NC1CC1		6.95			4.43			6.51	7.15	6.49	6.57	4.27	6.83	7.56	Train
CC(C)n1c(Nc2ccc(NC(=O)Nc3ccc(F)c(Cl)c3)cc2)nc2cnc(Nc3ccc(N4CCN(C)CC4)cc3)nc21		7.96						7.74	8.08	6.13	6.77	7.53	7.72	7.48	Train
N#CC(=Cc1ccc(O)c([N+](=O)[O-])c1)C(=N)C(C#N)C#N		4.22						5.3	4.29	6.26	6.4	5.33	6.37	6.39	Train
Nc1ncnc(Nc2ccc3c(cnn3Cc3cccc(F)c3)c2)c1CN=NCC(F)(F)F		7.28			7.7			6.76	7.49	6.16	7.54	7.42	7.08	7.79	Train
O=C(O)Cc1c(SSSc2[nH]c3ccccc3c2CC(=O)O)[nH]c2ccccc12		5.03						6.09	4.95	7	7.39	6.09	7.08	7.69	Train
COc1cc2ncnc(-c3c[nH]c4ccc(Br)cc34)c2cc1OC		6.88						7.04	6.89	6.72	6.71	6.24	6.86	7.31	Train
Cc1nc(N(C)c2ccc3c(c2)OCO3)c2cc(C)oc2n1		6.53						7.01	6.48	6.63	6.1	6.11	6.73	6.79	Train
COc1cccc(N2CCN(CC(O)COc3ncnc4ccccc34)CC2)c1		6.68						6.62	6.72	5.55	6.99	6.64	6.96	7.44	Train
CCOc1cc2ncnc(C#Cc3nccn3-c3ccccc3)c2cc1OCC		7.92						7.85	7.91	7.33	7.56	6.44	7.66	8.41	Train
C=CC(=O)N1CCC[C@@H](Nc2nc(Nc3ccc(OCCOC)cc3)ncc2F)C1		6.26						7.11	6.37	6.87	6.89	7.11	6.91	7.51	Train
CNc1cncc(-c2c[nH]c3nc(Nc4ccc(N5CCN(C(C)=O)CC5)cc4)nc(Oc4ccccc4)c23)n1		5.98						7.18	5.96	7.21	7.09	6.69	7.48	7.59	Train
C=CC(=O)Nc1cc(Nc2ncc(OC)c(-c3cnc4c(cnn4C)c3)n2)c(OC)cc1N(C)CCN(C)C		7.52						8.28	7.5	7.64	7.31	7.32	7.61	8.34	Train
COc1cc(/C=C(\C#N)C(N)=O)cc(CSCCC(=O)O)c1O		3.9						5.38	3.93	6.53	6.06	5.12	6.13	6.54	Train
CC(C)n1nc(-c2ccc3cn[nH]c3c2)c2c(N)ncnc21		5.6						6.84	5.77	7.16	6.92	5.98	6.74	7.62	Train
COc1cc2c(Nc3ccc(Br)cc3F)ncnc2cc1OC[C@H]1CCCN(C)C1		7						7.38	6.95	7.15	7.2	6.37	7.42	7.88	Train
Nc1ncnc(Nc2ccc3c(cnn3Cc3cccc(F)c3)c2)c1CN=O		7.92			7.38			7.26	7.96	6.72	7.71	7.39	7.39	8.1	Train
CCOc1ccc(C[C@@H](NC(=O)CC23C[C@H]4C[C@@H](C2)C[C@@H](C3)C4)C(=O)N[C@@H](Cc2ccccc2)C(=O)N[C@H](C(=O)N[C@@H](CC(N)=O)C(=O)N[C@@H](CCCCN)C(=O)N2CCC[C@@H]2C(=O)N[C@@H](CCCNC(=N)N)C(=O)N[C@@H](CCCNC(=N)N)C(N)=O)C(C)C)cc1		8.39						9.1	8.09	8.29	9.22	8.32	9.89	9.84	Train
COc1ccc2c(c1)CC(N(C)c1nc(C)nc3oc(C)cc13)N2		6.99						7.4	6.93	6.78	6.6	7.01	6.68	7.5	Train
COc1cc(C=C(C#N)C#N)ccc1O		3.7						5.19	3.71	6.24	5.85	4.71	6.01	6.56	Train
COc1cc2c(Nc3ccc(Cl)c(Cl)c3)ncnc2cc1OCC1CN2CSC[C@H]2CO1		6.28						6.89	6.21	7	7.82	6.08	7.72	8.29	Train
COc1ccc(CN=Nc2nc(O)cs2)cc1		5.24			5.04			5.85	5.13	6.18	6.1	5.05	6.41	6.41	Train
C=CC(=O)N1CC[C@@H](n2nc(C(=O)Nc3nc4cc(CCOC)ccc4o3)c3c(N)ncnc32)C1		8						8.32	7.89	7.06	7.91	7.51	8.19	8.89	Train
N[C@@H]1CCN(Cc2ccn3ncnc(Nc4ccc5c(cnn5Cc5cccc(F)c5)c4)c23)C1		7.22			7.15			6.84	7.31	5.49	7.73	7.28	7.55	8.04	Train
CCC(=O)N1CCC(C)(c2ccc(Nc3nc(N4CCC[C@@H](N5CCN(C)C5=O)C4)cnc3C(N)=O)cc2)CC1		6.26						6.89	6.17	7.25	8.05	6.38	7.94	8.25	Train
COc1nc(Nc2ccc(-c3nc4ccccc4s3)cc2)c2cc[nH]c2n1		5.11						6.66	5	6.92	5.6	5.47	6.48	6.75	Train
Cn1c(SSc2c(C(=O)Nc3ccccc3)c3cc(C#N)ccc3n2C)c(C(=O)Nc2ccccc2)c2cc(C#N)ccc21		4.27						6.09	4.31	7.11	7.37	6.08	7.6	7.72	Train
Cc1ncnc(Nc2ccc(OCc3cccc(F)c3)c(Cl)c2)c1/C=C/C(=O)NCCN1CCOCC1		6.94			6.5			7.38	7	7.14	7	6.65	7.88	7.38	Train
CCOc1ccc(-c2nn(C(C)C)c3ncnc(N)c23)cc1OC		5.23						6.19	5.16	6.26	6.38	5.93	6.67	6.66	Train
CCOc1cc2[nH]cc(C#N)c(=Nc3ccc(OCc4ccccn4)c(Cl)c3)c2cc1NC(=O)/C=C/[C@H]1C[C@H](O)CN1C		7.23						8.33	7.24	8.61	7.74	7.34	8.16	8.64	Train
C=CC(=O)N1CCc2c(sc3ncnc(Nc4cccc(CC)c4)c23)C1		5.06						6.87	5.03	7.53	6.68	5.86	7.19	7.64	Train
C=CC(=O)Nc1cc(Nc2nccc(NC(=O)c3ccccc3)n2)c(OC)cc1N1CCC(C(N)=O)CC1		6.74						7.66	6.69	7.08	7.03	6.85	8.04	7.56	Train
Oc1cccc(-c2nc(-c3ccc(F)cc3)c(-c3ccnc4[nH]c(-c5ccccc5)cc34)[nH]2)c1		7.52						6.99	7.3	6.77	6.46	6.51	6.24	7.27	Train
COc1cc2ncnc(Nc3cc(C(=O)NC45CC6CC(CC(C6)C4)C5)ccc3C)c2cc1OCCCN1CCOCC1		7.82						8.21	7.88	7.12	6.82	7.07	7.84	7.79	Train
Cn1c(=O)c(-c2c(Cl)cccc2Cl)cc2cnc(Nc3ccc(F)cc3)nc21		6.42						6.93	6.51	7.06	6.81	6.18	7.01	7.32	Train
Cc1ccc(C2=NN(C3=NC(c4ccccc4)CS3)C(c3cccc4ccccc34)C2)cc1C		5.4						6.69	5.58	7.22	5.98	5.65	6.28	6.95	Train
Oc1ccc(-c2[nH]nc3ncnc(Nc4cccc(Cl)c4)c23)cc1		8.22						7.91	7.96	7.18	6.27	6.7	6.96	7.4	Train
CCCCN(Cc1cccc(C)c1O)C(=S)Nc1ccccc1		4.36						4.69	4.43	5.13	5.76	4.34	6.08	6.3	Train
CCOc1ccc(C(=O)N[C@@H]2CCCN(c3nnc(C(N)=O)c(Nc4ccc(C5=NCCN5C)cc4)n3)C2)cc1		5.26						6.85	5.22	7.56	7.31	6.39	7.76	7.68	Train
N#C/C(=C\c1ccc(O)c(O)c1)C(=O)NC1CCC(CC2CCC(NC(=O)/C(C#N)=C/c3ccc(O)c(O)c3)CC2)CC1		4.69						6.45	4.96	7.7	7.52	5.54	7.5	8.26	Train
c1csc(-c2nnc(Cc3nc4ccccc4[nH]3)o2)c1		4						5.33	3.88	6.05	5.81	4.63	6.55	6.97	Train
CN1CCN(CCCOc2[nH]nc3ncnc(Nc4ccc(OCc5ccccn5)c(Cl)c4)c23)CC1		7.85						7.93	7.82	7.33	7.36	7.92	7.34	8.21	Train
C=CC(=O)Nc1cc2c(Nc3ccc(Br)cc3F)ncnc2cc1OCCNC(=O)C1CCCN1C(C)=O		7.6						7.44	7.27	6.37	7.46	6.89	7.92	7.99	Train
COc1ccc(/C=C/C(=N/NC(N)=S)c2ccccc2)cc1		4.83						6.18	4.82	7.08	6.29	5.28	6.48	6.97	Train
CCN(CC)CCNC(=O)c1cc2cnnc(Nc3ccc(OCc4cccc(F)c4)c(Cl)c3)c2[nH]1		4.11						5.92	4.01	7.01	6.95	5.89	7.14	7.44	Train
COc1cc(C=O)ccc1-c1cc2c(NCc3ccccc3)ncnc2s1		8.22						7.98	8.03	6.73	6.83	6.66	7.55	7.86	Train
COCOc1cc(C(C)(C)C)ccc1-c1ccc(C(=O)OC)cc1		5						5.95	5.05	6.48	5.66	5.69	5.94	6.01	Train
Cc1ccc2nc(Oc3ccccc3)c(/C=N/NC(=O)Cn3c([N+](=O)[O-])cnc3C)cc2c1		5.8						7.3	5.74	7.62	6.7	6.45	7.13	7.55	Train
C#Cc1cc(Nc2ncnc3cc(OC)c(OCCCCCCC(=O)NO)cc23)ccc1F		7.54			7.12			7.11	7.51	6.87	6.75	7.09	6.79	7.18	Train
Cc1cc(OCC(=O)N/N=C/c2ccc(C(F)(F)F)cc2)c2c(C)nn(-c3ccccc3)c2n1		4.45						6.19	4.52	6.99	6.87	5.9	7.3	7.2	Train
O=C(N/N=C1\CC2(CCCCC2)Oc2c1ccc1ccccc21)C1C2CC3CC(C2)CC1C3		5.92						7.26	5.84	7.34	6.77	6.54	7.68	7.46	Train
C[C@@H](Nc1ncnc2sc(-c3ccc(S(C)(=O)=O)cc3)cc12)c1ccccc1		7.39						7.2	7.27	6.94	6.87	6.21	6.61	7.75	Train
CCOc1cc2ncnc(Nc3ccc(OCC4CC4)c(Cl)c3)c2cc1NC(=O)/C(F)=C/CN(C)C		8.44						8.24	8.07	7.7	7.79	7.58	7.97	8.55	Train
CC1=C(C(=O)Nc2cccc([N+](=O)[O-])c2)C(c2ccc(O)cc2O)NC(NN2C(=O)/C(=C\c3ccco3)SC2=S)=N1		4						5.8	3.73	6.81	7.08	5.83	7.09	7.71	Train
NC(=O)c1ncc(N2CCC[C@@H](NC=O)C2)nc1Nc1ccc(C2CCN(C3CCCC3)CC2)cc1		6.26						6.78	6.18	7.21	7.88	6.02	7.77	8.05	Train
Nc1ncc2ncnc(Nc3cccc(Br)c3)c2n1		8.82						7.53	8.53	6.8	7.08	7.42	6.86	7.91	Train
N#Cc1cnc2cc(OC[C@@H](O)CO)c(NC(=O)C[C@H]3CCSS3)cc2c1Nc1ccc(OCc2cccc(F)c2)c(Cl)c1		6.26			6.26			7.33	6.42	7.7	6.79	6.26	6.8	7.86	Train
COc1cc(/C=C2\CCC/C(=C\c3ccccc3Cl)C2=O)cc(OC)c1		5.82						6.34	5.75	6.36	7.17	5.95	7.33	7.38	Train
Cc1ccc(C2=NN(C(N)=S)C(c3ccc(O)cc3)C2)cc1C		6.89						7.37	7.13	7.48	7.1	5.62	7.26	7.89	Train
N#CC1=C(N)N(c2cccnc2)C2=C(C(=O)CCC2)C1c1cc2ccccc2n2nnnc12		5.32			5.28			5.84	4.97	6.98	6.64	5.02	6.82	7.29	Train
OCCCCNc1cncc(-c2cncc(Nc3cccc(Cl)c3)n2)c1		5.13						6.56	5.14	7.38	7.25	6.5	7.21	7.72	Train
COCC1CCCN1CC#CC(=O)Nc1ccc2ncc(C#N)c(Nc3cccc(Br)c3)c2c1		6.82			5.91			7.16	6.77	7.3	6.51	6.03	6.68	7.39	Train
COc1cc2c(Nc3cccc(Br)c3)ncnc2cc1OCCCn1ccnc1[N+](=O)[O-]		9.31						7.87	9.14	7.17	7.46	7.01	7.12	8.37	Train
Nc1ccccc1Nc1ncnc2cc(Br)ncc12		6.61						6.56	6.75	6.08	5.52	6.09	5.83	6.23	Train
C#Cc1cccc(Nc2ncnc3cc(OC(C)C)c4c(c23)OCCO4)c1		7.63						7.74	7.38	6.85	7.41	7.13	7.46	8.27	Train
C=CC(=O)N[C@@H]1CN(c2nc(Nc3cn(C)nc3OC)c3ncn(C(C)(C)C)c3n2)C[C@H]1F		7.77						7.37	7.9	6.56	7.31	7.44	7.2	7.87	Train
CC(=O)OC[C@]1(C)[C@@H](OC(C)=O)CC[C@@]2(C)[C@H]1CC[C@]1(C)[C@@H]2CC=C2[C@@H]3CC(C)(C)CC[C@]3(C(=O)OCCCCO[N+](=O)[O-])CC[C@]21C		7.22						6.4	7.03	5.27	6.48	5.97	6.49	6.9	Train
O=[N+]([O-])c1ccc(C2CC(c3ccc(Br)cc3)=NN2c2nc(-c3ccccc3)cs2)cc1		4.8						5.76	4.88	6.21	6.86	6	6.81	6.89	Train
Clc1ccc(-c2nnc(Cc3nc4ccccc4[nH]3)o2)c(Cl)c1		5.43			5.33			5.82	5.59	6.42	6.76	5.23	6.03	7.23	Train
CN(C)C/C=C/C(=O)N1Cc2sc3ncnc(Nc4ccc(OCc5ccccn5)c(Cl)c4)c3c2C1		7.72						7.86	7.81	7.33	7.21	7.62	7.04	8.17	Train
C=CS(=O)(=O)Nc1cc2c(Nc3ccc(OCc4ccccc4)c(Cl)c3)c(C#N)cnc2cc1OCC		7.35			7.21			8.2	7.25	7.43	7.08	7.25	8.22	7.87	Train
CCCCNC(=O)c1ccc(N(CCCl)CCCl)cc1		4.64			4.52			4.98	4.53	5.31	5.47	4.4	6.23	5.72	Train
OCC(O)CNc1cc2ncnc(Nc3cccc(Br)c3)c2cn1		9.04						7.53	8.86	6.75	7.08	7.23	7.33	7.6	Train
CN(C)C(=O)N[C@@H]1CCCN(c2cnc(C(N)=O)c(Nc3ccc(C4(C(=O)N(C)C)CC4)cc3)n2)C1		5.26						6.9	5.19	7.68	7.3	6.2	7.35	8.03	Train
COc1ccc(F)cc1C(=O)NCc1ccc(-c2nn(C3CCC(C)(O)CC3)c3ncnc(N)c23)cc1		6.26						6.63	6.33	6.78	7.07	6.19	6.89	7.42	Train
Cc1ccc(C2=NN(c3nc(O)cs3)C(c3ccc(Br)cc3)C2)cc1		6.62			5.97			6.64	6.55	6.2	6.33	5.93	6.96	6.7	Train
CCc1nccn1Cc1ccc(Nc2nc3ncnc(Nc4ccc(F)c(Cl)c4)c3s2)cc1		8.22						7.8	8.1	7.47	7.27	6.8	6.9	8.3	Train
COc1ccc(CC(=O)NS(=O)(=O)c2ccc(C)cc2)cc1		4.41						5.28	4.53	5.98	6.12	4.5	6.1	6.51	Train
CC(C)(CN1CCOCC1)NC/C=C/C(=O)N1CCc2c(sc3ncnc(Nc4ccc(F)c(Cl)c4)c23)C1		9						7.93	9.01	7.39	7.77	7.11	6.99	8.84	Train
COc1cc2ncnc(Nc3ccc(Cl)c(NC(=O)c4ccccc4)c3)c2cc1OC		5.66						7.08	5.51	7.42	6.91	6.35	7.83	7.43	Train
Cc1ccc(C(/C=C/c2ccccc2)=N\NC(N)=S)cc1		6.46						6.96	6.06	7.14	6.36	5.77	6.85	7.18	Train
CNc1cncc(-c2c[nH]c3nc(Nc4ccc(N5CCN(C(C)=O)CC5)cc4)nc(OC4CCCCC4)c23)n1		6.18						7.09	6.22	7.12	7.08	6.66	7.02	7.64	Train
Cc1ccc(Oc2nc3ccccc3cc2/C=N/NC(=O)Cn2c([N+](=O)[O-])cnc2C)cc1		5.12						7.22	5.5	7.69	6.49	6.36	6.77	7.51	Train
O=C(Nc1ccc(Br)cc1)Nc1ncnc2nn3ccccc3c12		5						6.45	5.01	7.05	6.2	5.42	6.56	6.95	Train
Fc1ccc(/C=C/C(=N/Nc2nncc3ccccc23)c2ccccc2)cc1		8.16						7.34	8.17	6.63	7.3	6.92	7.4	7.77	Train
O=C(CCCCCn1cc(-c2ccc3ncnc(Nc4ccc(OCc5nccs5)c(Cl)c4)c3c2)nn1)NO		8.16			6.27			7.6	8.37	7.05	7.5	6.12	7	8.5	Train
COc1ccc(C2=NN(C(=O)c3ccc(Cl)cc3O)C(c3ccc(Cl)cc3)C2)cc1		4.98						6.03	4.97	6.71	7.58	5.62	7.64	7.77	Train
c1ccc2sc(-c3ccc(Nc4ncnc5[nH]cnc45)cc3)nc2c1		5.11						6.33	5.1	5.85	5.86	5.27	6.92	6.57	Train
C=CC(=O)Nc1cc(Nc2ncc(F)c(-c3cnn(C)c3)n2)c(OC)cc1N1CCC(N(C)C)CC1		6.99						7.85	7.05	7.39	7.5	7.18	7.81	8.2	Train
N#Cc1cnc2ccc(NC(=O)C#CCN3CCSCC3)cc2c1Nc1cccc(Br)c1		6.26			5.98			6.88	6.34	7.24	6.7	5.93	6.89	7.38	Train
Nc1ccccc1Nc1ncnc2ccncc12		6.6						6.83	6.38	6.4	5.31	6.53	6.06	6.16	Train
CCOC(=O)CCCC(=O)Nc1cc(Nc2cccc(Cl)c2)ncn1		7.57						6.32	7.56	5.92	7.12	6.65	6.61	7.4	Train
COc1cc(/C=C(\C#N)C(=O)O)cc(OC)c1O		3.15						4.81	3.17	5.74	6.16	4.97	5.98	6.59	Train
CC(C)n1nc(-c2cc3cc(C=O)ccc3s2)c2c(N)ncnc21		4						6.05	4.01	6.65	6.26	5.52	7	7.16	Train
Oc1csc(NN=C2CCCCC2)n1		4.39						5.21	4.49	5.83	5.69	4.38	6.1	6.26	Train
NC(=S)N/N=C(/C=C/c1cccc2ccccc12)c1ccccc1		6.39						6.58	6.43	5.78	6.28	5.72	7.09	6.74	Train
C=CC(=O)Nc1cc2c(Nc3ccc(Br)cc3F)ncnc2cc1OCC(C)NC(=O)CN(C)C		6.76						7.53	7.02	6.99	7.89	6.72	7.99	8.42	Train
C=CC(=O)Nc1cccc(Nc2nc(Nc3ccc(OC)c(OC)c3OC)ncc2Cl)c1		8.26						7.68	7.98	7.06	6.96	7.68	7.12	7.71	Train
O=C(Nc1cccc(Nc2ncnc3cc(OCCCN4CCN(CCO)CC4)ccc23)c1)Nc1ccc(Cl)c(C(F)(F)F)c1		7						7.42	6.97	6.83	7.67	7.29	8.29	7.85	Train
C=CC(=O)Nc1nc2c(Nc3ccc(F)c(Cl)c3)ncnc2cc1CCCCN1CCOCC1		8.57						8.25	8.73	7.52	6.96	7.73	7.66	7.81	Train
Cc1ccc(Oc2ccc(Nc3c(C#N)cnc4ccc(NC(=O)CC5CCSS5)cc34)cc2C)cn1		5.06						6.66	5.15	7.29	7.34	6.36	7.36	7.95	Train
COc1ccc(-c2[nH]nc3ncnc(Nc4cccc(Cl)c4)c23)cc1		7.02						7.37	7.16	6.55	5.78	6.38	6.85	6.67	Train
C=CC(=O)Nc1cc2c(Nc3ccc(Br)cc3F)ncnc2cc1OCC(CC)NC(=O)CN(C)C		7.64						7.4	7.16	6.69	7.46	6.82	7.65	7.96	Train
COc1cc2c(Nc3ccc(F)cc3)ncnc2cc1OCCOCCNC(=O)Cn1cnc([N+](=O)[O-])n1		7.78						7.98	8.03	7.04	7.54	7.21	7.79	8.36	Train
O=C(O)c1cc(-c2ccc(C3CCNCC3)cc2)c2ccc(-c3ccc(C(F)(F)F)cc3)cc2c1		5.34						6.17	5.34	6.9	7.03	5.43	6.94	7.34	Train
Fc1ccc(Nc2ncnn3cccc23)cc1Cl		6.96						6.54	6.77	6.25	6.12	6.65	5.99	6.66	Train
C=CC(=O)N(c1cc(F)c(F)cc1F)c1ncnc2cc(OC)c(OCCCN3CCOCC3)cc12		6.3						7.14	6.4	6.51	6.08	6.59	7.59	6.49	Train
Cc1[nH]c(/C=C2\C(=O)Nc3ncnc(Nc4ccc(F)c(Cl)c4)c32)c(C)c1CCC(=O)O		6.74						6.99	6.8	6.89	6.68	6.26	6.95	7.29	Train
COc1cc2ncnc(Nc3ccc(Br)cc3F)c2cc1OCCCN1CCNCCNCC1		7.55						8.01	7.6	7.57	7.61	7.49	8.18	8.17	Train
CC(C)(C)NC(=O)c1ccc(N(CCCl)CCCl)cc1		4.5			4.34			5.05	4.55	5.68	5.64	4.35	6.15	5.98	Train
O=[N+]([O-])c1cccc(Nc2nccc(-c3cccnc3)n2)c1		4						5.76	4	6.45	5.44	5.26	6.04	6.33	Train
Cc1ccc(NC(=O)/C=C/c2ccccc2)cc1		4.9						6.24	5.07	6.49	5.33	5.05	6.47	6.07	Train
C=CC(=O)Nc1cc2c(Nc3ccc(Br)c(Cl)c3F)ncnc2cc1OCC(C)NC(=O)CN(C)C		7.06						7.74	7.52	7.33	8.18	7.25	7.97	8.73	Train
COc1ccc(Nc2nc(C)nc3oc(C)cc23)cc1		7.38						7.55	7.14	6.73	6.01	6.56	6.83	7.05	Train
Clc1ccc2c(c1Nc1ncnc3cc(OCCCN4CCCC4)cc(OC4CCOCC4)c13)OCO2		6.05						7.05	6.19	6.98	7.49	6.47	7.29	8.08	Train
OC(COc1ncnc2ccccc12)CN1CCN(c2ccccc2F)CC1		6.39						6.48	6.49	5.75	6.49	6.49	6.58	6.88	Train
CCN(CC)CCOc1ccc(/C(=C(/Cl)c2ccccc2)c2ccccc2)cc1		5.98			5.78			6.38	5.91	6.3	5.6	5.72	6.17	6.18	Train
Cn1c(SSc2c(C(=O)NCC(O)CO)c3ccccc3n2C)c(C(=O)NCC(O)CO)c2ccccc21		4.37						5.9	4.48	6.68	7.2	5.94	7	7.51	Train
Cc1ncnc(Nc2ccc(OCc3cccc(F)c3)c(Cl)c2)c1C#Cc1ccc(CNCCS(C)(=O)=O)o1		7.35						7.45	7.39	6.87	7.16	6.86	7.85	7.56	Train
CC[C@@H](Nc1ncnc2oc(-c3ccc(OC)cc3)cc12)c1ccccc1		7.66						6.79	7.68	6	6.44	6.38	6.61	6.92	Train
CCN(CC)CCOc1cc2ncnc(Nc3ccc(NC(=O)NC4CCCCC4)cc3)c2cc1OC		4.55						6.4	4.42	7.25	5.97	5.59	6.63	7.28	Train
O=C1COc2cc3ncnc(Nc4cccc(F)c4)c3cc2N1CCCN1CCCCC1		6.34						7.14	6.51	6.83	6.71	6.49	7.4	7.14	Train
C=CC(=O)N(c1cccc(C(F)(F)F)c1)c1ncnc2cc(OC)c(OCCCN3CCOCC3)cc12		6.07						7.25	5.99	6.85	7.05	6.85	8.13	7.43	Train
O=C(CCCCCC(=O)Nc1ccc(O)c(C(=O)Nc2cccc(F)c2)c1)NO		5.85						6.38	5.69	6.91	7.14	5.74	7.48	7.34	Train
NCCCOCc1ccn2ncnc(Nc3ccc4c(cnn4Cc4cccc(F)c4)c3)c12		7.19			7.22			6.7	6.95	5.53	7.53	7.04	7.49	7.74	Train
Nc1nc(Nc2cccc(C(F)(F)F)c2)c2cc(CCc3ccccn3)[nH]c2n1		4.71						5.94	4.58	6.63	6.15	5.28	6.7	6.72	Train
COC(=O)c1cc(NCc2cc(O)ccc2O)ccc1O		6.22						6.2	5.9	6.25	6.2	5.82	6.48	6.49	Train
O=C(O)c1ccc(-c2cc(O)cc(-c3ccccc3)c2)cc1		5						6.13	4.89	7.14	6.06	5.34	6.06	6.83	Train
O=C(Nc1ccccn1)Nc1cc(-c2cncnc2)ccc1OC(F)(F)F		7.58						6.87	7.5	6.38	6.81	6.55	6.82	7.24	Train
CCC(=O)N1CC[C@H](N2C(=O)N(c3cc(OC)ccc3F)Cc3cnc(Nc4ccc(N5CCN(C)CC5)c(CC)c4)nc32)C1		6.29						6.42	6.33	6.5	7.25	6.08	7.55	7.11	Train
C=CC(=O)Nc1cccc(N2C(=O)N(c3ccc(OCc4ccccc4)cc3)Cc3cnc(Nc4ccc(N5CCN(C)CC5)cc4OC)nc32)c1		8.78						8.22	8.69	7.13	7.98	7.83	8.56	8.45	Train
Cc1ccc(C(=O)Nc2ccc(CN3CCN(C)CC3)c(C(F)(F)F)c2)cc1NC(=O)c1ccccn1		6.24						7.09	6.23	6.12	5.95	6.44	7.59	6.45	Train
COc1ccc(Sc2cccc3[nH]c4nc(N)nc(N)c4c23)cc1		4.68						5.45	4.79	5.65	6.2	5.24	6.37	6.37	Train
O=C(O[C@@H]1CN[C@@H](C#Cc2cc3ncnc(Nc4ccc(OCc5cccc(F)c5)c(Cl)c4)c3s2)C1)N1CCOCC1		7.4			7.49			7.4	7.17	7.24	7.45	7.33	7.51	7.87	Train
CC(=O)Nc1cc2ncnc(NCc3ccccc3)c2cn1		7						7.45	6.99	7.14	6.72	6.75	7.6	7.24	Train
CC(C)S(=O)(=O)CC(=O)NCCn1ccc2ncnc(Nc3ccc(Oc4cccc(C(F)(F)F)c4)c(Cl)c3)c21		7.28			7.96			6.92	7.5	6.3	7.34	8.09	7.16	7.53	Train
COc1cccc(C=CC(=NNC(N)=S)c2ccccc2)c1		4.96						6.13	5.05	6.83	6.24	4.98	6.58	6.81	Train
C=C(Cn1cccn1)C(=O)Nc1cccc(Nc2ncc(F)c(Nc3cccc(C)c3)n2)c1		6.26						6.87	6.2	7.15	6.6	6.35	7.44	6.81	Train
N#C/C(=C\c1c[nH]c2ccccc12)C(N)=O		4.19						5.15	4.11	5.25	5.73	4.84	6.33	6.03	Train
Cc1cccc(C)c1NC(=O)/C(C#N)=C/c1ccc(O)c(O)c1		5.29			4.47			5.8	5.42	6.16	5.78	4.39	6.66	6.2	Train
COc1ccccc1Cc1nc2ccc(-c3nn([C@H]4CC[C@H](C5CCN(C)CC5)CC4)c4ncnc(N)c34)cc2[nH]1		7.24			7.27			7.24	7.33	6.9	7.81	7.41	7.46	8.11	Train
N#C/C(=C\c1cc(CSc2ccccc2)c(O)c(OCc2ccccc2)c1)C(N)=O		8.1						7.38	8.11	6.78	6.62	6.56	7.03	7.24	Train
O=C(/C=C/c1ccccc1)Nc1ccc(Cl)cc1		4.86						6.17	4.98	6.59	5.35	5.04	6.3	6.1	Train
COc1cc2nc(Cl)nc(Nc3ccc(S(=O)(=O)Nc4nccs4)cc3)c2cc1OC		5.01						6.18	5.2	6.66	5.46	5.42	6.17	6.11	Train
C=CC(=O)N1CCC[C@H]1C(=O)Nc1cc2c(Nc3cccc(Cl)c3F)ncnc2cc1OCCOC		7.89			7.38	9.15		8.39	7.83	7.27	7.65	7.34	9.09	8.24	Train
COc1cc2nc(Cl)nc(Nc3ccc(S(N)(=O)=O)cc3)c2cc1OC		5.63						6.45	5.63	6.28	5.31	6.1	6.45	5.8	Train
COc1cc2ncnc(Nc3ccc4c(cnn4Cc4cccc(F)c4)c3)c2cc1NC(=O)/C=C/CN1C[C@@H]2OCCO[C@@H]2C1		8.1			8.66			8.55	8.01	8.05	8.47	8.5	8.41	9.23	Train
C=CC(=O)N1C[C@@H]2CN(c3nc(Nc4ccc(N5CCN(C)CC5)cc4)c4ncn(C(C)C)c4n3)C[C@@H]2C1		6.74						6.76	6.85	5.28	6.8	6.87	6.7	7.38	Train
COc1cc2c(Nc3ccc(F)c(F)c3)ncnc2cc1OCCOCCOCCNC(=O)Cn1cnc([N+](=O)[O-])n1		7.7						8.19	8.21	7.57	7.7	7.41	7.88	8.5	Train
O=C(Cc1cccc(Br)c1)NS(=O)(=O)c1ccc(Br)cc1		4.61			4.56			5.44	4.68	6.23	6.27	4.57	6.19	6.73	Train
CCN(CC)C(=O)N[C@@H]1CCCN(c2cnc(C(N)=O)c(Nc3ccc(C4CCN(C)CC4)cc3)n2)C1		5.26						6.51	5.47	7.16	7.54	6.3	7.37	7.73	Train
CC(C)N1CCC(n2cc(CNc3cc(Cl)c4ncc(C#N)c(Nc5ccc(F)c(Cl)c5)c4c3)nn2)CC1		4.66						6.2	4.51	6.81	6.95	6.02	7.51	7.39	Train
CC(=O)Nc1cccc(-c2c(-c3ccccc3)oc3ncnc(N[C@H](CO)c4ccccc4)c23)c1		6.66						6.63	6.91	6.38	6.8	6.12	6.8	7.15	Train
NC(=S)NN=C(C=Cc1ccc(Cl)cc1)c1ccccc1		4.69						6.22	5.07	7.09	6.34	5.45	6.36	7	Train
COc1cc2c(Nc3ccc(Br)cc3F)ncnc2cc1OC/C=C/CN1CCCC1		7						6.97	7.08	6.53	6.86	6.49	6.64	7.59	Train
Cc1cc(Nc2ncc3cc(-c4c(Cl)cccc4Cl)c(=O)n(C)c3n2)ccc1F		6.41						7.16	6.49	7.39	6.93	6.3	7.28	7.48	Train
CC1=C(C(=O)Nc2cccc([N+](=O)[O-])c2)C(c2ccc(O)cc2O)NC(NN)=N1		4.32						6.06	4.32	7.31	6.98	5.72	6.93	7.53	Train
COc1cc(/C=C(\C#N)S(=O)(=O)/C(C#N)=C/c2cc(O)c(O)c(OC)c2)cc(O)c1O		6.03						7.16	6	7.45	7.16	5.87	7.92	7.75	Train
C#Cc1cccc(Nc2ncnc3cc(OC)c(OCCCCCC(=O)NO)cc23)c1		8.34			7.42			7.68	7.94	7.03	6.87	7.43	6.91	7.73	Train
Nc1ncnc2c1c(C(=O)Nc1nc3cc(-c4ccccc4)ccc3o1)cn2[C@@H]1CCN(C(=O)/C=C/CN2CCCC2)C1		7.49						7.98	7.6	6.69	7.45	7.49	8.14	8.18	Train
Brc1cccc(Nc2ncnc3cc4c(cnn4CCCN4CCOCC4)cc23)c1		8.06						7.65	8.18	7.49	7.23	7.09	6.61	8.22	Train
CC[C@H](C)[C@@H](CO[C@@H](Cc1ccccc1)C(=O)N[C@@H](CCS(C)(=O)=O)C(=O)OC(C)C)NC[C@@H](N)CS		5.49						5.33	5.68	5.45	7.46	5.53	6.92	7.15	Train
O=C(O)c1cc(N(Cc2cc(O)ccc2O)Cc2cc(O)ccc2O)ccc1O		9						7.37	8.62	6.5	6.84	7.07	6.92	7.54	Train
O=C(OCCCc1ccccc1)c1cc(NCc2cc(O)ccc2O)ccc1O		7.52						6.93	7.1	6.32	7.14	6.43	7.45	7.46	Train
C=CC(=O)Nc1cccc(N2C(=O)N(C)Cc3cnc(Nc4ccc(N5CCN(C)CC5)cc4OC(C)C)nc32)c1		8.06						8.05	8.08	7.2	7.87	8.01	7.71	8.69	Train
CCOC(=O)CCCc1ccc(Nc2ncc3cc(-c4c(Cl)cccc4Cl)c(=O)n(C)c3n2)cc1		6.15						6.99	6.41	7.2	7.05	6.07	7.03	7.72	Train
N#C/C(=C\c1cc(O)c(O)c(CSc2nc3ccccc3s2)c1)C(N)=O		5.49						6.14	5.31	5.91	5.62	5.93	6.71	5.85	Train
C=CC(=O)Nc1cc(Nc2ncc(F)c(-c3cnc4c(c3)c(Cl)cn4C)n2)c(OC)cc1N1CCC(N(C)C)CC1		7.6						7.4	7.69	6.88	7.81	7.46	7.38	8.34	Train
CN(c1ccccc1)c1ncnc2ccc(NN=NCc3ccccn3)cc12		5.03						6.38	5	6.8	6.23	5.77	7.13	6.68	Train
O=C(Cc1ccc(Cl)cc1)NS(=O)(=O)c1ccc(Br)cc1		4.95			4.87			5.63	4.91	6.26	5.98	4.78	6.08	6.34	Train
COc1cc2ncnc(Nc3cc(NC(=O)c4ccccc4)ccc3Cl)c2cc1OC		4.96						6.96	5.18	7.67	7.27	6.23	7.98	7.81	Train
c1ccc(Cn2ncc3cc(Nc4ncnn5ccc(COC[C@@H]6CNCCO6)c45)ccc32)nc1		6.3			6.42			6.64	6.35	5.97	6.62	6.52	6.83	6.99	Train
C=CC(=O)Nc1cc(Nc2ncnc(-c3c(C4CCOCC4)n(C)c4ccccc34)n2)c(OC)cc1N(C)CCN(C)C		6.52						8.06	6.42	7.55	6.74	7.1	7.15	8.14	Train
OC(COc1ncnc2ccccc12)CN1CCN(c2ccccc2Cl)CC1		6.38						6.84	6.41	6.53	6.71	6.91	6.35	7.39	Train
C=CC(=O)Nc1ccc2ncnc(N3CCc4ccc(Br)cc43)c2c1		9.4						8.03	9.23	7.27	7.48	7.24	7.42	8.41	Train
CN1CCN(c2ccc(Nc3cc4c(N5CCOCC5)nc(Nc5ccccc5)nc4cn3)nc2)CC1		8.68						7.98	8.64	7	6.97	7.64	7.27	7.9	Train
CO[C@H](C)c1c(O)cc2c(c1O)C(=O)c1c(O)cc(O)cc1C2=O		4.56						5.66	4.42	6.86	6.95	5.2	6.93	7.31	Train
CN(C)C(=O)CN1CCC(n2cc(-c3cccc(O)c3)c3c(N)ncnc32)CC1		6.3						6.3	6.25	6.15	6.82	6.3	6.27	7.28	Train
COc1cc2c(cc1OC)Sc1ncnc(Nc3cccc(Cl)c3F)c1NC2		4.2						5.92	4.41	6.54	7.08	5.63	7.49	7.51	Train
C#Cc1cccc(Nc2nc(N)nc3[nH]c(CCc4ccccn4)cc23)c1		4.7						6.02	4.49	6.47	6.49	5.54	6.84	7.02	Train
COc1cc2nc(Cl)nc(Nc3ccc(C)cc3)c2cc1OC		4.8						6.26	4.95	6.58	5.79	5.74	6.71	6.24	Train
O=C(O)c1ccc(S(=O)(=O)Oc2ccc(/C=C/[N+](=O)[O-])cc2)cc1		6						6.46	6.15	6.56	6.04	5.62	6.51	6.54	Train
Cc1ccc(/C=N/NC(=O)N2CCc3ncnc(Nc4cccc(C(F)(F)F)c4)c3C2)cc1		7.62						6.59	7.47	6.43	6.86	7.06	6.67	6.99	Train
CC(C)n1nc(-c2cnc3ccccc3c2)c2c(N)ncnc21		6						7.01	5.58	7.43	6.55	6.06	6.61	7.5	Train
N#CCCCn1nc(-c2ccc(F)c(O)c2)c2c(N)ncnc21		4.74						5.71	4.6	5.97	6.3	5.11	7.03	6.68	Train
Cn1nc(-c2cnc3[nH]ccc3c2)c2c(N)ncnc21		4.82						6.32	4.61	7.33	6.76	5.64	6.48	7.65	Train
C=CC(=O)Nc1cccc(N2C(=O)N(C)Cc3cnc(Nc4ccc(N5CCN(C)CC5)cc4OCC)nc32)c1		8.36						7.99	8.39	7.09	7.87	7.81	7.82	8.56	Train
CCOc1cc2nc(CC)nc(Nc3cccc(-c4csc(C)n4)c3)c2cc1OCC		5.03						6.28	4.94	6.86	6.49	5.49	6.87	7.14	Train
CCOc1ccc(-c2n[nH]c3ncnc(N)c23)cc1OC		4						5.53	3.99	6.36	5.93	5.1	6.41	6.71	Train
COc1ccc(-c2nn(C(C)C)c3ncnc(N)c23)cc1		5.37						6.52	5.48	6.22	6.44	6.05	6.89	6.87	Train
COc1cccc(Nc2nc(N)nc3[nH]c4cccc(Cl)c4c23)c1		4.08						5.31	3.99	5.94	6.66	5.27	6.94	7.05	Train
COc1cc2c(Nc3c(F)cc(Cl)cc3F)ncnc2cc1OCC1CCNCC1		6.3						7.1	6.48	6.96	7.15	6.46	7.72	7.54	Train
CS(=O)(=O)CCNCc1ccc(-c2ccc3ncnc(Nc4ccc(OCc5cccc(F)c5)cc4)c3c2)o1		7.62			7.51			7.7	7.4	7.26	7.54	7.44	7.77	8.03	Train
NC(=S)NN=C(C=Cc1cccc2ccccc12)c1ccccc1		6.39						6.57	6.42	5.78	6.28	5.72	7.08	6.73	Train
CN(c1ccccc1)c1cc2c(cc1Nc1ccccc1)C(=O)NC2=O		5.06						5.93	4.98	6.3	6.58	5.41	7.08	6.78	Train
Oc1ccc(NCc2cc(O)ccc2O)cc1		4.38						5.3	4.5	5.86	6.37	5.16	6.51	6.49	Train
C=CC(=O)Nc1cc(Nc2ncc3ccc(-c4cnc5ccccc5c4)n3n2)c(OC)cc1N(C)CCN(C)C		8.52						8.34	8.39	7.63	7.4	7.58	7.54	8.39	Train
O=S1CCN(Cc2ccc(-c3ccc4ncnc(Nc5ccc(OCc6ccccc6)c(Cl)c5)c4c3)o2)CC1		7.92			7.64			7.72	7.65	7.22	7.34	7.55	7.58	7.91	Train
C[C@@H]1[C@H](NC(=O)N(C)C)CCCN1c1cnc(C(N)=O)c(Nc2ccc(C3CCN(C4CCCC4)CC3)cc2)n1		6.26						6.4	6.14	6.38	7.76	6.16	7.45	7.8	Train
Cc1nc(C)c(/C=C2\CC(C)C/C(=C\c3nc(C)c(C)nc3C)C2=O)nc1C		5.96						6.95	6	7.19	7.87	6.57	8.04	8.11	Train
C=CC(=O)Nc1cccc(-c2cccc3cnc(Nc4ccc(N5CCN(C)CC5)c(C(N)=O)c4)nc23)c1		6.52						7.61	6.47	7.25	6.89	6.39	7.59	7.74	Train
NCC1CCN(Cc2ccn3ncnc(Nc4ccc5c(cnn5Cc5cccc(F)c5)c4)c23)CC1		7.46			7.42			6.86	7.32	5.61	7.74	7.31	7.53	8.03	Train
COc1cc(C2=C(c3c[nH]c4ccc(I)cc34)C(=O)NC2=O)cc(OC)c1OC		5.77			4.82			5.58	5.52	5	6.74	4.8	7.07	6.84	Train
CCOc1cc2ncc(C#N)c(Nc3ccc(OCc4cccc(F)c4)c(Cl)c3)c2cc1NC(=O)C(CSC(C)=O)CSC(C)=O		6.47			6.26			7.13	6.64	7.36	7.49	6.33	7.52	7.92	Train
COc1cc2c(Nc3ccc(Cl)cc3F)ncnc2cc1OCCN1CCN(C)CC1		6.7						6.85	6.79	6.6	6.34	6.48	6.61	6.82	Train
O=C(O)CC1C(=S)Nc2ccccc21		4.83						5.85	4.97	6.37	6.47	5.77	6.54	6.9	Train
CS(=O)(=O)C[C@@H](N)c1ccc(-c2ccc3ncnc(Nc4ccc(OCc5cccc(F)c5)c(Cl)c4)c3c2)o1		7.97			8.54			7.98	7.84	7.68	7.64	8.15	7.67	8.29	Train
Clc1ccc(COC(Cn2ccnc2)c2ccc(Cl)cc2Cl)c(Cl)c1		4.53			4.56			5.21	4.77	5.89	6.11	4.57	5.97	6.57	Train
C=CC(=O)NC1=CC=C2N=CN=C(Nc3ccc(Oc4ccccc4)cc3)C21		8.24						7.9	8	6.81	7.04	7.4	7.6	7.89	Train
CC(C)n1nc(-c2cc(O)cc(Br)c2)c2c(N)ncnc21		6.6						7.13	6.19	7.11	7.7	6.21	8.28	8.02	Train
C=CC(=O)Nc1cc2c(Nc3ccc(F)c(Cl)c3)ncnc2cc1C#CC(C)(C)N1CCN(C)CC1		9.29			7.72			8	9.17	7.49	8.13	7.69	7.24	8.99	Train
CN(CCO)Cc1ccc(-c2cc3nccc(Nc4ccc5[nH]ccc5c4)c3s2)cc1		8.52						7.59	8.44	6.52	7.15	6.74	7.33	7.91	Train
Cc1ccccc1Cc1nnc(Cc2nc3ccccc3[nH]2)o1		4.3						5.26	4.32	6.05	5.81	4.5	6.1	6.59	Train
C=CC(=O)Nc1cc2c(Nc3cccc(Br)c3)ncnc2cc1SCCCN(CC)CC		9.11						8.11	8.99	7.35	7.21	7.57	7.53	8.06	Train
OCC(O)Cn1ncc2cc3c(Nc4cccc(Br)c4)ncnc3cc21		7.92						7.24	7.88	7.05	6.99	6.72	6.38	7.84	Train
CCCCCCCCCCOC(=O)COc1cc(O)c2c(=O)cc(-c3ccccc3)oc2c1		5.51						6.33	5.79	6.75	6.6	5.09	6.46	7.28	Train
OC1CCN(CCCOc2n[nH]c3ncnc(Nc4ccc(OCc5ccccn5)c(Cl)c4)c23)CC1		8.05			8.22			7.95	7.98	7.4	7.82	8.16	7.58	8.56	Train
CSCCNC(=NC#N)NCCCc1cnc[nH]1		6.08						5.83	5.95	6.11	7.95	5.87	7.28	7.95	Train
Brc1cccc(Nc2[nH]cnc3nc4ccccc4c2-3)c1		7.51						7.38	7.4	6.83	5.96	7.36	6.14	7.04	Train
O=C(Cc1ccc(Br)cc1)NS(=O)(=O)c1ccccc1		4.75			4.72			5.5	4.72	6.08	5.92	4.66	6.11	6.26	Train
O=C1CCN(Cc2ccn3ncnc(Nc4ccc5c(cnn5Cc5cccc(F)c5)c4)c23)CCN1		6.62			6.12			6.82	6.45	6.82	7.07	6.37	7.12	7.35	Train
C[C@@H]1CN(c2nc(C(F)(F)F)no2)CCN1c1ncc(OCc2ccc(CS(C)(=O)=O)cc2F)cn1		5.68						5.83	5.69	5.69	7.92	6.49	7.98	7.55	Train
Oc1ccc(-c2cc3c(NCc4cccc(F)c4)ncnc3[nH]2)cc1		7.28						6.75	7.33	6.29	7.6	6.4	7.02	8	Train
C=CC(=O)Nc1cccc(NC(=O)Nc2ccnc(Nc3ccc(N4CCN(C)CC4)cc3)n2)c1		7.32						7.55	7.19	6.78	6.36	6.68	7.59	7.05	Train
Nc1c(Cl)cccc1Nc1ncnc2ccncc12		6.92						7.16	7.01	6.72	5.92	6.58	6.29	6.88	Train
Nc1ncnc2occ(-c3ccc(NC(=O)Nc4cc(C(F)(F)F)ccc4F)cc3)c12		5						5.82	4.87	6.74	6.85	5.53	6.69	7.09	Train
COc1ccccc1C(=O)NCc1ccc(-c2nn([C@H]3C=C[C@H](O)C3)c3ncnc(N)c23)cc1		6.26						6.98	6.23	7.02	7.24	6.3	7.12	7.82	Train
COc1ccc(-c2cc3c(NCc4ccccc4)ncnc3o2)cc1		7.13						7.26	7.16	6.28	6.42	6.46	7.26	7.04	Train
Fc1ccc(C2=NN(c3ccccc3)C(c3ccc4ccccc4c3)C2)cc1		6.52			5.7			6.3	6.53	6.39	6.35	5.72	6.09	6.84	Train
CN(C)CCn1ncc2cc3c(Nc4cccc(Br)c4)ncnc3cc21		7.4						7.13	7.5	6.95	7.01	6.93	6.14	7.88	Train
C=CC(=O)Nc1cccc(NC(=O)Nc2ccnc(Nc3ccc(N4CCOCC4)cc3)n2)c1		7.06						7.36	7.12	6.73	6.27	6.53	7.03	7.11	Train
C=C(CN1CCOCC1)C(=O)Nc1ccc2ncc(C#N)c(Nc3ccc(F)c(Cl)c3)c2c1		5.57			5.36			6.69	5.7	7.51	5.98	5.35	6.38	7.12	Train
C=CC(=O)Nc1cc(Nc2nccc(-c3cnc4c(ccn4C)c3)n2)c(OC)cc1OCCN(C)C		8.1						8.1	7.92	7.42	7.13	7.34	7.38	8.1	Train
Oc1csc(N=NCc2cc(Br)cc(Br)c2O)n1		5.91			5.43			6.22	6.01	6.14	6.09	5.54	6.39	6.47	Train
O=C(O)C(CCCC(O)c1nnc[nH]1)C(=O)O		8.44		9.23				6.93	9.41	6.48	10.12	7.17	8.58	10.58	Train
COc1cc2c(cc1OC)Sc1nc(C)nc(Nc3ccc4ccccc4c3)c1NC2		4.77						6.47	4.78	7.05	6.82	5.9	6.95	7.56	Train
C=CC(=O)Nc1cc2c(Nc3ccc(Br)cc3F)ncnc2cc1OCCNC(=O)CN1CCOCC1		7.49						7.6	7.27	6.64	7.23	6.92	7.56	8.02	Train
O=C(/C=C/c1ccccc1)Nc1ccccc1		4.64						6.11	4.88	6.53	4.96	4.84	5.92	5.97	Train
COc1cc2nc(Nc3cc(C)n[nH]3)nc(Nc3cccc(-c4nc5ccccc5s4)c3)c2cc1OC		5.48						7.14	5.47	7.34	6.7	5.94	7.55	7.49	Train
O=C(O[C@H]1CN[C@H](C#Cc2cc3ncnc(Nc4ccc5c(ccn5Cc5ccccc5)c4)c3s2)C1)N1CCOCC1		7.05			7.22			7.88	6.9	7.64	7.72	7.1	8.04	8.44	Train
C=CC(=O)Nc1cc(Nc2ncc3ncn(-c4ccc(F)cc4)c3n2)c(OC)cc1N(C)CCN(C)C		8.49						8.24	8.3	7.45	7.5	7.77	7.86	8.3	Train
Nc1ncnc2c1ncn2-c1ccccc1		4.82						5.28	4.89	4.98	6.47	4.87	6.64	6.62	Train
C[C@H](Nc1[nH]cnc2c3ccccc3nc1-2)c1ccccc1		7.3						7.08	6.69	6.62	6.57	6.15	6.84	7.26	Train
COC[C@H]1CCN1C/C=C/C(=O)Nc1cc2c(Nc3ccc(F)c(Cl)c3)ncnc2cc1OC[C@@H]1[C@H]2COC[C@H]21		8.54			8.55			7.74	8.26	7.42	7.44	8.13	7.42	7.94	Train
O=C1CSC(N/N=C/c2cc(Br)ccc2O)=N1		7.05			6.38			7.01	6.84	6.96	7.14	6.25	7.51	7.7	Train
CN(C)C/C=C/C(=O)Nc1cc2c(Nc3ccc(OCc4ccccn4)c(Cl)c3)ncnc2cc1O[C@H]1CCOC1		8.09						8.51	8.04	7.96	7.74	8.24	8.17	8.56	Train
C=CC(=O)Nc1cccc(-c2c(-c3ccccc3)sc3ncnc(N[C@H](CO)c4ccccc4)c23)c1		6.87						7.39	7	7	6.91	6.5	7	7.79	Train
O=C(/C=C/CNC1CC1)Nc1cc2c(Nc3ccc(F)c(Cl)c3)ncnc2cc1OCC(F)(F)F		8.16						7.07	8.12	6.85	7.11	7.01	6.5	7.71	Train
CCN(CC)CCOc1cc2ncnc(Nc3ccc(NC(=O)Nc4ccc(OC)cc4)cc3)c2cc1OC		4.77						6.67	4.7	7.12	6.46	6.19	7.3	7.24	Train
OC(COc1ncnc2ccccc12)CN1CCN(c2cccc(C(F)(F)F)c2)CC1		6.51						6.24	6.55	5.78	6.97	6.65	6.63	7.19	Train
COc1ccc(-c2nn(C(C)(C)C)c3ncnc(N)c23)cc1OC		5.2						6.63	5.41	6.55	5.97	6.1	6.7	6.51	Train
Brc1cccc(Nc2ncnc3c2NCc2cc(Br)ccc2O3)c1		6						5.95	5.91	5.73	7.31	6.51	6.97	7.33	Train
C=CC(=O)Nc1cccc(-n2c(=O)n(CCCc3ccccc3)c(=O)c3cnc(Nc4ccc(N5CCC(N(C)C)CC5)cc4OC)nc32)c1		8.85						8.39	8.8	7.55	8.04	7.94	8.08	8.83	Train
CN1CCN([C@@H]2CCCN(c3cnc(C(N)=O)c(Nc4ccc(C5(C)CCN(C6CCC6)CC5)cc4)n3)C2)C1=O		6.26						7.2	6.39	7.53	8.03	6.16	7.99	8.47	Train
CCOC(=O)C1CCCC(n2nc(-c3ccc(CNC(=O)c4ccccc4OC)cc3)c3c(N)ncnc32)C1		6.26						7.35	6.22	6.91	6.49	6.57	7.24	7.28	Train
COc1ccc(CC(=O)NS(=O)(=O)c2ccccc2)cc1		4.58			4.54			5.31	4.55	6.05	5.96	4.45	6.02	6.36	Train
O=C1Nc2ccccc2/C1=C/c1cc2c([nH]1)CCC(Br)C2		4.88						5.88	4.81	6.63	5.55	4.75	6.04	6.41	Train
CN1CCN(Cc2ccc(C(=O)Nc3ccc(-c4cncc(C#N)c4Nc4ccc(OCc5cccc(F)c5)c(Cl)c4)cc3)cc2)CC1		5.6						7.18	5.61	7.51	6.21	6.53	7.19	7.03	Train
N[C@@H](Cc1c([Se][Se]c2[nH]c3ccccc3c2C[C@H](N)C(=O)NCc2ccccc2)[nH]c2ccccc12)C(=O)NCc1ccccc1		5.89						6	5.92	5.77	7.06	5.74	7.33	6.96	Train
Oc1ccc(-c2cc3c(NCc4ccccc4)ncnc3[nH]2)cc1		8.48						7.2	8.08	6.57	7	6.19	6.8	7.71	Train
Cc1ccc(C2CC(c3ccc(Br)cc3)=NN2c2nc(-c3ccccc3)cs2)cc1		4.71						6.17	4.9	6.66	6.66	5.85	6.97	7.03	Train
O=C(Nc1cnn(-c2ccccc2)c1)c1ccc(NS(=O)(=O)c2ccccc2)cc1		4.59						6	4.64	6.77	6.56	5.46	6.86	6.97	Train
Cc1cccc2nc(NC(=O)c3cccc(C(F)(F)F)c3)n([C@H]3CC[C@H](O)CC3)c12		5.28						5.62	5.14	6.32	6.57	4.6	6.77	6.97	Train
C=CC(=O)Nc1cc2c(Nc3ccc(Br)cc3F)ncnc2cc1OCCNC(=O)C(C)N(C)C		6.9						7.02	7.03	5.96	7.33	6.6	7.65	7.73	Train
CCCCNC(=O)c1ccc(S(=O)(=O)Oc2ccc(/C=C/[N+](=O)[O-])cc2)cc1		5.32						6.05	5.35	6.08	5.82	4.95	6.82	6.11	Train
Cc1ccn2ncnc(Nc3ccc4c(cnn4Cc4cccc(F)c4)c3)c12		7.09			7.06			6.66	7.06	5.69	7.53	7.08	7.28	7.8	Train
O=C(Nc1cc(Nc2ccc(Cl)cc2)ncn1)c1ccc(F)cc1		5.85						6.25	6.03	6.06	5.6	5.9	6.72	5.75	Train
COc1cc2c(cc1OC)Sc1nc(C)nc(Nc3cccc(Br)c3)c1NC2		4.51						5.99	4.59	6.56	6.42	5.28	6.68	7.04	Train
Fc1cccc(COc2ccc(Nc3ncnc4sc(Br)cc34)cc2Cl)c1		6.59						6.18	6.81	5.97	7.38	6.92	6.68	7.52	Train
CN(C)CCCC(=O)Nc1ccc2nccc(Nc3cccc(Br)c3)c2c1		8.77						7.5	8.66	6.78	6.54	6.65	6.83	7.34	Train
C=CC(=O)Nc1cc(Nc2nc(Nc3ccc(OC(C)C)nc3)ncc2F)ccc1Cl		6.26						7.28	6.19	7.27	6.16	6.89	6.86	6.91	Train
C=CC(=O)Nc1cccc(-n2c(=O)cc(C)c3cnc(Nc4ccc(N5CC(C)N(C)C(C)C5)cc4OC)nc32)c1		7.01						7.88	7.13	7.7	7.77	6.79	7.75	8.64	Train
NC(=S)N/N=C(/C=C/c1ccc(F)cc1)c1ccc(Br)cc1		5.66						6.12	5.4	6.13	6.65	6.03	7.06	6.87	Train
Cc1ccc(S(=O)(=O)NC(=O)Cc2ccc(Br)cc2)cc1		4.74			4.69			5.42	4.67	6	6.14	4.63	6.26	6.41	Train
COc1ccccc1CNc1ncc(C(=O)NC2CCN(C)CC2)c(NC2CCCC2)n1		4.52						5.2	4.48	5.36	7.29	5.75	7.32	7.05	Train
C=CC(=O)Nc1cc(Nc2ncc(C(=O)OC)c(-c3cn(C)c4ccccc34)n2)c(OC)cc1N(C)CC1CCCN1C		6.52						7.48	6.52	7.03	7.5	7.46	7.73	7.94	Train
Brc1cccc(Nc2ncnc3cc4c[nH]nc4cc23)c1		9.47						7.56	9.5	6.85	7.09	6.53	6.58	8.11	Train
C=CC(=O)Nc1cc(Nc2ncc3c(C)cc(-c4cnn(C)c4)n3n2)c(OC)cc1N(C)CCN(C)C		6.53						7.34	6.64	7.23	6.68	6.51	7.23	7.27	Train
C=CC(=O)N1CC(n2nc(C(=O)Nc3nc4cc(F)ccc4o3)c3c(N)ncnc32)C1		7.69						7.76	7.58	6.36	7.63	7.52	7.91	8.38	Train
C=CC(=O)Nc1cccc(-c2c(-c3ccccc3)oc3ncnc(N[C@H](C)c4ccccc4)c23)c1		6.93						7.07	6.87	6.58	7.04	6.19	7.42	7.5	Train
Cc1c(C(=O)NCCCN2CCN(C)CC2)[nH]c2cnnc(Nc3ccc(OCc4cccc(F)c4)c(Cl)c3)c12		6.01						6.97	6.14	7.26	7.84	6.79	7.62	8.11	Train
COc1cc2ncnc(Nc3cccc(Br)c3)c2cc1OCCCn1c([N+](=O)[O-])cnc1C		8.93						8.05	8.77	7.52	7.36	7.25	7.27	8.24	Train
OCN(CO)c1c(Br)cccc1Nc1ncnc2ccncc12		7.85						6.96	8.08	6.19	6.56	6.66	6.47	7.27	Train
Cc1ccc(C2=NN(C(N)=S)C(c3ccc(F)cc3)C2)cc1C		6.08						6.51	6.05	6.77	6.78	5.41	7.14	7.09	Train
CS(=O)(=O)CCNCc1ccc(-c2ccc3ncnc(Nc4ccc(OCc5ccccc5)cc4)c3c2)o1		7.57			7.59			7.62	7.4	7.12	7.39	7.38	7.68	7.88	Train
Clc1cccc(CNc2[nH]nc3ncnc(Nc4cccc(Cl)c4)c23)c1		7.59						7.61	7.56	7.2	7.35	6.14	7.38	8.27	Train
O=C(O[C@H]1CN[C@H](C#Cc2cc3ncnc(Nc4ccc5c(cnn5S(=O)(=O)c5cccc(F)c5)c4)c3s2)C1)N1CCOCC1		6.64			7.07			7.88	6.7	7.95	8.06	6.99	8.5	8.62	Train
C=CC(=O)Nc1cc2c(Nc3ccc(Br)cc3F)ncnc2cc1OCC1CCN(C(=O)CS(C)(=O)=O)CC1		7.59						8.2	7.39	8.08	7.83	6.97	8.02	8.69	Train
C=CC(=O)Nc1cc(Nc2nccc(-c3cnc4c(ccn4C)c3)n2)c(OC)cc1N(C)CCN1CCCC1		7.66						8.05	7.83	7.1	7.4	7.38	7.65	8.31	Train
O=C(O)CCCC1C(=S)Nc2ccccc21		5.17						6.21	5.39	6.67	6.54	5.89	6.65	7.09	Train
CCN(CC)CCOc1cc2c(Nc3ccc(NC(=O)NC4CCCCC4)cc3)ncnc2cc1OC		4.49						6.32	4.32	7.19	5.99	5.6	6.75	7.24	Train
Cc1ccc(Oc2ccc(Nc3ncnc4ccc(-c5cn(CCCCCC(=O)NO)nn5)cc34)cc2C)cn1		8.19						8.05	8.01	7.93	8.34	6.86	7.94	9.07	Train
N#CC(C#N)=Cc1ccc([N+](=O)[O-])c(O)c1		3.35						4.82	3.59	5.7	6.2	4.8	6.15	6.51	Train
C=CC(=O)N1CCC(Nc2cc3c(Nc4ccc(F)c(Cl)c4)ncnc3cc2OC)CC1		9.7						7.72	9.69	7.08	7.79	7.54	7.08	8.57	Train
O=C(Nc1cnn(-c2ccccc2)c1)c1ccc(NS(=O)(=O)c2ccc(Cl)cc2)cc1		4.73						6.08	4.8	7.11	6.54	5.29	6.75	7.09	Train
COc1cc(Nc2nccc(-c3ccc(NCCN)nc3)n2)cc(OC)c1OC		5.29						6.38	5.42	6.51	6.88	5.59	7.27	7.16	Train
C=CC(=O)Nc1cc(Nc2ncc3ccc(-c4cnn(C)c4)n3n2)c(OC)cc1N1CCC(N(C)C)CC1		7.64						7.78	7.56	7.14	7.93	7.3	7.87	8.5	Train
COc1ccc(C2CC(c3ccc(Br)cc3)=NN2c2nc(O)cs2)cc1		5.1			5.03			6.1	5.24	6.76	6.16	5.14	6.31	6.72	Train
CN(C)c1nc(N=NCc2cc(Br)c(O)c(Br)c2O)nc(Nc2ccc(F)cc2)n1		4.59						5.88	4.64	6.46	6.96	5.43	7.24	7.29	Train
CC(C)(C)CNc1ncnc2c(Cl)cc(NC(c3ccc(F)cc3)c3cn(C4(CF)CC4)nn3)cc12		8.51						7.83	8.2	6.82	7.78	7.02	8.23	8.34	Train
COc1ccc(C2=NN(c3nc(-c4ccccc4)cs3)C(c3ccc(OC)cc3)C2)cc1		5.16						6.25	5.19	6.8	6.87	5.58	7.03	7.19	Train
C=Cc1ccc2ccc3nc(N)[nH]c(=O)c3c2c1		8.3						7.63	8.19	7.03	6.66	7.74	6.93	7.55	Train
NC(=S)NN=C(C=Cc1ccccc1)c1ccc(Br)cc1		4.91						6.24	4.93	6.93	6.57	5.78	6.68	7.14	Train
COc1ccccc1C(=O)NCc1ccc(-n2nc(C3CCCC3)c3ncnc(N)c32)cc1		7.26						7.52	7.26	7.01	6.86	7.39	6.81	7.65	Train
COc1ccc(-c2nn(C3CCC3)c3ncnc(N)c23)cc1OC		5.64						6.84	5.61	6.51	6.54	5.89	7.46	7.01	Train
Cc1ncnc(Nc2ccc(OCc3cccc(F)c3)c(Cl)c2)c1C#Cc1cccc(CN(C)C)c1		7.26			7.14			7.24	7.2	6.39	6.69	7.05	7.89	6.89	Train
COCCCN1CCC([C@H]2CC[C@H](n3nc(-c4ccc5nc(Cc6ccccc6Cl)[nH]c5c4)c4c(N)ncnc43)CC2)CC1		7.24			7.27			7.41	7.25	7.08	7.09	7.11	7.25	7.55	Train
C=CC(=O)N1CC[C@H](Oc2ccc3ncnc(Nc4ccc(OCc5cccc(F)c5)c(Cl)c4)c3c2)C1		8.1						8.12	7.9	7.71	7.51	7.73	7.79	8.24	Train
Cc1nc(Nc2cccc3ccccc23)c2cc(C)oc2n1		6.84						7.31	6.95	6.51	6.04	6.15	7.18	6.82	Train
CCC1=C2C(Nc3ccc4c(cnn4Cc4ccccc4)c3)=NC=NC2N=C1NC(=O)OC[C@@H]1COCCN1		7.48			7.68			7.33	7.3	6.87	7.65	7.44	7.36	8.08	Train
COc1cc2ncnc(Nc3ccc(F)c(Cl)c3)c2cc1CN(C)[C@@H](C)C(N)=O		8.1						7.5	8	7.1	7.41	6.93	7.19	8.07	Train
CCCCCCCCc1ccc(O)cc1		4.79						5.07	4.77	5.03	5.3	4.8	5.04	5.76	Train
C=CC(=O)Nc1cc(Nc2ncc(C(=O)OC)c(-c3cn(C)c4ccccc34)n2)c(OC)cc1CCCN(C)C		6.52						7.24	6.45	6.74	7.79	7.2	7.85	8.17	Train
OCc1ccc(-c2ccc3ncnc(Nc4ccc(OCc5cccc(F)c5)c(Cl)c4)c3c2)o1		8.3						7.7	7.95	7.23	7.19	7.95	7.49	7.74	Train
C[C@@H]1[C@H](NC(=O)N(C)C)CCCN1c1cnc(C(N)=O)c(Nc2ccc(C3(C(N)=O)CC3)cc2)n1		5.26						6.82	5.56	7.5	7.51	6.15	7.33	8.09	Train
C=CC(=O)Nc1cc2c(Nc3ccc(Br)cc3F)ncnc2cc1OCCNC(=O)C=CCC		7.44						7.44	7.47	6.73	6.83	6.44	7.45	7.48	Train
COc1cc2ncc(C#N)c(Nc3cccc(Br)c3)c2cc1NC(=O)C#CCN(C)C		7.05			6.74			7.26	6.95	6.72	6.73	6.55	7.54	7.16	Train
C=CC(=O)Nc1cccc(-c2cccc3cnc(Nc4ccc(OC5CCN(C)CC5F)cc4)nc23)c1		6.52						6.76	6.55	6.66	6.75	6.76	6.23	7.34	Train
COc1cccc(-c2nn(C(C)C)c3ncnc(N)c23)c1		5.85						6.44	5.33	6.37	6.36	5.72	6.91	6.75	Train
COc1cc2c(Nc3ccc(NC(=O)c4ccccc4Cl)cc3)ncnc2cc1OCCCN1CCN(C)CC1		7.7						8.25	7.63	7.49	7.2	6.71	8.18	8.14	Train
C=CC(=O)N1CCOc2ccc(Nc3nc(Nc4ccc(OCCO)nc4)ncc3C(C)=O)cc21		7.26						7.82	7.35	7.32	7.78	6.95	8.26	8.28	Train
COc1ccc(N(c2nc(C)nc3oc(C)cc23)C(C)C)cc1		7.08						7.73	6.94	6.88	6.67	7.02	7.23	7.66	Train
CCN(CC)[C@@](C)(C#Cc1ncnc2cc(OC)c(OC)cc12)Cc1ccncc1		6.7						6.54	6.79	5.69	7.39	6.01	7.29	7.71	Train
O=C(O)CCCC(=O)Nc1cc(N2CCOCC2)ncn1		7.96						6.86	8.1	5.98	6.37	6.76	5.71	7.42	Train
C=CC(=O)Nc1cccc(NC(=O)Nc2ccnc(Nc3ccc(N4CCOCC4)cc3OC)n2)c1		7.82						7.95	7.75	7.44	7.27	7.09	7.13	8.37	Train
Oc1ccc(-c2nc(-c3ccc(F)cc3)c(-c3ccnc4[nH]c(-c5ccccc5)cc34)[nH]2)cc1		7.31						7.09	7.28	6.78	6.51	6.51	6.25	7.44	Train
Cc1ncc([N+](=O)[O-])n1CCOC(=O)/C=C/c1ccccc1Br		4.61			4.35			5.55	4.68	6.07	5.55	4.42	6.15	6.36	Train
CC(C)n1c(Nc2ccc(F)c(Cl)c2)nc2cnc(Nc3ccc(C(=O)NN4CCN(C)CC4)cc3)nc21		8.7						7.66	8.5	6.93	7.32	7.19	7.13	8.1	Train
O=C(O[C@H]1CN[C@H](C#Cc2cc3ncnc(Nc4ccc(OCc5cccc(F)c5)c(Cl)c4)c3s2)C1)N1CCCC1		7			7.49			7.43	7.2	7.22	7.44	7.43	7.47	7.89	Train
COc1cc(Nc2c(C#N)cnc3cc(/C=C/CCN4CCN(C)CC4)c(OC)cc23)c(Cl)cc1Cl		5.48						6.46	5.45	7.23	7.57	5.94	7.73	7.67	Train
CN(C)C/C=C/C(=O)N1CC[C@@H](n2nc(C(=O)Nc3nc4cc(C(F)(F)F)ccc4o3)c3c(N)ncnc32)C1		7.77						7.5	7.71	6.36	8.31	7.45	8.03	8.82	Train
C=CC(=O)Nc1cc2c(Nc3ccc(Br)cc3F)ncnc2cc1OCC(C)NC(=O)NCCC		7.54						7.63	7.58	6.93	6.95	6.49	7.76	7.55	Train
Cc1[nH]c2ncnc(Nc3cc(Cl)cc(Cl)c3)c2c1C		6.77						7.09	6.64	6.93	6.71	5.81	7.07	7.48	Train
COc1cccc(Nc2nc3cnc(Nc4ccc(N5CCN(C)CC5)cc4)nc3n2C(C)C)c1		8.4						7.61	8.33	5.67	6.27	7.14	7.16	7.27	Train
CN(C)CCN(C)c1nc(Nc2ccc(F)cc2)nc2cnc(Nc3ccc(N4CCC(N(C)C)CC4)cn3)cc12		7.6						7.5	7.52	6.79	6.98	7.73	7.03	7.6	Train
COc1ccc(Nc2ncc3cc(-c4c(Cl)cccc4Cl)c(=O)n(C)c3n2)cn1		5.89						6.61	6.01	7.15	6.6	5.91	6.47	7.17	Train
C=CC(=O)Nc1cc(Nc2ncc3ncn(-c4ccc(C(C)C)cc4)c3n2)c(OC)cc1N(C)CCN(C)C		8.38						8.38	8.19	7.65	7.64	7.75	7.85	8.54	Train
CC(C)N(C)C/C=C/C(=O)N1CCC[C@@H](n2nc(C(=O)Nc3nc4cc(Cl)ccc4o3)c3c(N)ncnc32)C1		6.92						7.58	6.85	6.77	7.49	7.38	7.52	8.13	Train
C=CC(=O)Nc1ccccc1C1CCNc2c(C(N)=O)c(-c3ccc(C(F)(F)F)cc3)nn21		9.18						7.9	9.22	6.99	7.27	7.15	7.27	8.15	Train
C=CC(=O)N1CCc2c(sc3ncnc(N[C@H](CC)c4ccccc4)c23)C1		7.34						6.95	7.26	6.78	6.86	6.77	6.48	7.44	Train
C=CC(=O)c1ccc2ccccc2c1		5						6.09	4.71	6.73	6.1	5.65	6.45	6.73	Train
N#CCC(=O)N1CCC(c2ccc(Nc3nc(N4CCC[C@@H](NC(=O)N5CCCCC5)C4)cnc3C(N)=O)cc2)CC1		5.26						6.57	5.5	7.27	7.56	6.75	7.14	7.78	Train
Clc1cccc(Nc2ncnc3cc(OCCCN4CCOCC4)c4c(c23)OCCO4)c1		7.66						8.2	7.74	7.35	6.69	6.8	7.31	7.97	Train
CC(C)CCCC(C)CCOC(=O)c1cc(NCc2cc(O)ccc2O)ccc1O		6.1						6.77	6.08	6.76	7.31	6.14	7.48	7.67	Train
O=CN/C=C/c1ccc(O)c(O)c1		9						7.24	8.84	6.1	6.6	6.12	6.46	7.62	Train
CN(C)CCCNc1c(Br)cccc1Nc1ncnc2ccncc12		8.05						7.45	8.02	6.74	7.73	7.12	7.45	8.43	Train
CC(C)(C)NC(=O)/C=C/c1ccccc1		4.53						5.82	4.57	6.5	6.06	5.16	6.57	6.55	Train
C=CC(=O)Nc1cccc(-c2nc(Nc3cc[nH]n3)c3ccccc3n2)c1		5.96						6.91	5.93	7.3	5.95	6.32	6.46	6.76	Train
CC(C)n1nc(-c2ccc(O)c(F)c2)c2c(N)ncnc21		5.98						6.68	5.78	6.37	6.92	5.8	7.79	7.17	Train
Clc1cccc(Nc2ncnc3[nH]c4ccccc4c23)c1		8.22						7.03	8.48	6.07	6.16	6.54	6.22	7.07	Train
CN(C)CCCOCc1ccn2ncnc(Nc3ccc4c(cnn4Cc4cccc(F)c4)c3)c12		6.21			6.25			6.65	6.62	5.56	7.21	6.67	7.34	7.43	Train
C=CCn1nc(-c2ccc(OCC)c(OC)c2)c2c(N)ncnc21		5.29						5.98	5.14	6.27	6.45	5.66	6.4	6.78	Train
COc1ccc(Nc2cc(NC(=O)c3ccccc3)ncn2)cc1		7.59						6.69	7.11	5.56	6.18	7.05	6.87	6.55	Train
CN(C)C(=O)N[C@@H]1CCCN(c2cnc(C(N)=O)c(Nc3ccc(C4(CN)CCCC4)cc3)n2)C1		5.26						6.39	5.25	6.87	7.04	6.21	6.9	7.36	Train
CN(C)c1ccc(/C=C/C(=O)c2ccc3ncc(C(N)=O)c(Nc4ccc(Cl)cc4)c3c2)cc1		5.28						6.56	5.32	6.95	7.48	5.75	8.29	7.81	Train
COc1cc2ncnc(Nc3cccc(Br)c3)c2cc1NC(=O)/C(F)=C\CN(C)C		8.3						7.88	8.33	7.37	7.39	6.81	7.22	8.32	Train
COc1cc(N2CCN(C)CC2)ccc1Nc1ncc(Cl)c(Oc2ccccc2NC(=O)CO)n1		7						7.68	6.84	7.19	6.36	7.23	7.62	6.95	Train
CCOC(=O)C1CCC(n2nc(-c3ccc(CNC(=O)c4ccccc4OC)cc3)c3c(N)ncnc32)CC1		6.26						7.18	6.23	6.72	7	6.53	7.67	7.51	Train
COc1cc2ncnc(Nc3ccc(OCc4ccccn4)c(C)c3)c2cc1OC		7.23			7.25			7.14	7.13	6.86	6.69	7.17	6.79	7.21	Train
Cc1cccc(Nc2ncnc3ccc(N(C)C(=O)N(CCCl)N=O)cc23)c1		5.94			5.16			5.96	5.98	6.38	6.58	5.24	6.43	6.81	Train
OC1(c2nc(-c3ccc(F)cc3)c(-c3ccnc(NC4CCCCC4)c3)o2)CCNCC1		5.96						6.03	5.96	5.78	7.28	6.03	7.51	7.1	Train
C=CC(=O)Nc1ccc2c(c1)CNc1c(Nc3cccc(Br)c3)ncnc1O2		5.27						7	5.42	7.3	6.76	6.62	7.25	7.43	Train
CN=NNc1ccc2ncnc(Nc3cccc(Cl)c3)c2c1		7						7.14	6.95	7.31	6.67	6.34	6.6	7.45	Train
Nc1ncnc(Nc2ccc3c(cnn3Cc3cccc(F)c3)c2)c1/C=N/N1CCCCC1		7.52			7.74			7.09	7.66	6.38	7.87	7.75	7.33	8.27	Train
COc1ccc(NC(=O)/C=C/c2ccccc2)cc1		5.04						6.45	5.03	6.89	5.22	5.08	6.26	6.28	Train
Nc1ccccc1NC(=O)CCc1ccc(-c2ccc3ncnc(Nc4ccc(OCc5cccc(F)c5)c(Cl)c4)c3c2)cc1		7.82			8.33			7.31	7.82	7.21	7.62	8.15	7.38	7.84	Train
C=CC(=O)N1CCC[C@@H](n2nc(-c3ccc(F)c4ccccc34)c3c(N)ncnc32)C1		7.15						8.73	6.87	7.79	6.67	7.8	7.89	8.05	Train
C=CC(=O)Nc1cccc(-c2csc3ncnc(N[C@H](CO)c4ccccc4)c23)c1		7.09						7.06	7.09	6.78	6.62	6.46	6.23	7.55	Train
C#Cc1cccc(Nc2ncnc3ccc(S(=O)(=O)n4ccc(/C=C/C(=O)NO)c4)cc23)c1		5.92			5.47			6.29	5.77	7	7.4	5.37	7.08	7.72	Train
NC(=S)N/N=C(/C=C/c1ccccc1)c1ccc(Br)cc1		4.91						6.25	4.93	6.93	6.57	5.78	6.68	7.15	Train
Cc1nc(F)ccc1[C@H](Nc1cc(Cl)c2ncnc(NCC(C)(C)C)c2c1)c1cn(C2(C(F)F)CC2)nn1		8.72						8.24	8.35	7.15	7.74	7.57	8.59	8.27	Train
C=CC(=O)Nc1cccc(NC(=O)Nc2ccnc(Nc3ccccc3OC)n2)c1		6.72						7.53	6.77	7.49	6.36	6.72	6.99	7.3	Train
Fc1ccc(Nc2ncnc3ccc(N[C@@H](c4ccc(Cl)cc4)c4cn(C5COC5)nn4)cc23)cc1Cl		6.55						7.67	6.65	7.85	7.26	6.56	7.57	8.18	Train
C=CC(=O)N1CCCCC(n2c(NC(=O)c3cccc(C(F)(F)F)c3)nc3cc(C)ccc32)C1		5.36						6.24	5.5	5.9	7.4	5.98	7.92	7.48	Train
O=C(/C=C/[C@@H]1CCCN1)N1CCc2c(sc3ncnc(Nc4ccc(F)c(Cl)c4)c23)C1		8.7						8.09	8.86	7.5	7.55	6.94	7.11	8.74	Train
COc1cc(OC2CCN(C(C)=O)CC2)c2c(Nc3ccc(F)c(Cl)c3)ncnc2c1		6.06						6.59	6.02	6.5	6.71	6.81	6.54	7.16	Train
COc1ccccc1C(=O)NCc1ccc(-c2nn(C3CCC4(C3)OCCO4)c3ncnc(N)c23)cc1		6.26						7.51	6.16	7.63	6.61	6.39	6.98	7.69	Train
C=CC(=O)N1CCC[C@H]1CSc1nc(-c2ccc(F)cc2)c(-c2ccnc(Nc3ccccc3)c2)[nH]1		7.72						7.23	7.67	6.85	6.95	7.08	6.5	7.74	Train
Nc1cccc(-c2cc(=O)c3c(N)c(O)c(N)cc3o2)c1		5.11						5.47	5.04	5.82	7	5.08	6.69	7.08	Train
NC1CCc2c(c3cc(OCCc4ccc(O)cc4)ccc3n2CCCc2ccccc2)C1		8.6						7.71	8.59	6.82	6.79	6.86	7	7.71	Train
C=CC(=O)Nc1cccc(-c2c[nH]c3nccc(Cl)c23)c1		6.28						6.7	6.29	6.78	6.51	6.19	6.18	7.28	Train
NC(=S)N1N=C(c2ccccc2)CC1c1cccc2ccccc12		5.65			5.14			5.9	5.71	5.97	6.5	5.11	6.49	6.73	Train
CN(C)Cc1c[nH]c2cc3ncnc(Nc4cccc(Br)c4)c3cc12		8.59						7.98	8.44	7.27	7.84	7.43	7.67	8.71	Train
C=CC(=O)N[C@H]1CC[C@H](n2nc(C(=O)Nc3nc4ccccc4o3)c3c(N)ncnc32)CC1		7.91						8.25	7.54	7.04	7.59	7.37	8.1	8.52	Train
COc1ccc(C2=NN(C3=NC(=O)CS3)C(c3cccc4ccccc34)C2)cc1		5.26						6.21	5.29	6.93	6.4	5.28	6.31	7	Train
NC(=S)N1N=C(c2ccc(Br)c(Br)c2)CC1c1ccc([N+](=O)[O-])cc1		4.97						5.5	4.96	5.92	6.94	5.61	6.75	6.88	Train
C=CC(=O)N1CC(Nc2cc3c(Nc4cccc(C(C)=O)c4)ncnc3cc2OC)C1		10						8.13	9.97	6.98	7.41	7.27	7.19	8.47	Train
Cc1ccc(C2CC(c3ccc(C)c(C)c3)=NN2C(N)=S)cc1		6.47						6.77	6.28	7.04	6.89	5.39	7.22	7.32	Train
O=C(CCN1Cc2cc3c(Nc4cccc(Br)c4)ncnc3cc21)N1CCOCC1		8.43						7.62	8.37	7.12	7.2	7.2	7.16	7.93	Train
Nc1ncnc2c1c(-c1cccc(O)c1)cn2C1CCN(CCO)CC1		5.6						6.22	5.77	6.22	7.17	6.09	7.12	7.32	Train
COC(=O)/C=C/c1cc(O)ccc1O		8.7						6.88	8.59	6.14	6.39	6.55	5.6	7.45	Train
O=C(Nc1ccc([N+](=O)[O-])cc1Cl)c1cc(Cl)ccc1O		4.98						5.27	5.12	5.84	6.75	4.65	6.28	6.93	Train
O=C(/C=C/c1ccc(OCCOc2ccc3ncnc(Nc4ccc(F)c(Cl)c4)c3c2)cc1)NO		6						6.88	5.89	7.19	7.08	7.17	7.84	7.22	Train
COc1cc(/C=C2\CCC/C(=C\c3cc(OC)cc(OC)c3)C2=O)cc(OC)c1		5.7						6.36	5.41	7.02	7.17	5.81	7.15	7.5	Train
C=CC(=O)N1CCCC(n2nc(-c3ccc(Oc4cccc(C(F)(F)F)n4)cc3)c(C(N)=O)c2N)C1		7.05						7.58	6.79	6.36	6.03	6.93	6.86	6.99	Train
Fc1cccc(Cn2ncc3cc(Nc4ncnn5ccc(COC6CCNCC6)c45)ccc32)c1		7.14			7.15			6.72	6.98	5.68	7.66	7.09	7.52	7.86	Train
Oc1ccc(CN(Cc2cc(Cl)cc(Cl)c2O)C(=S)Nc2ccccc2)cc1		6.25			5.91			7.19	6.37	7.44	6.4	5.98	7.08	7.22	Train
O=C(CCCCCCn1cc(-c2ccc3ncnc(Nc4cccc(Cl)c4F)c3c2)nn1)NO		9.92			6.76			7.87	9.8	7.23	7.66	6.69	6.79	8.78	Train
COc1cccc(/C=C/C(=O)c2ccc(NC(=O)c3cc4cc5cc(C)ccc5nc4s3)cc2)c1		5.54						6.45	5.57	6.89	6.27	5.63	7.06	6.55	Train
Oc1cccc(-c2[nH]nc3ncnc(Nc4cccc(Cl)c4)c23)c1		7.59						7.59	7.71	7.04	6.17	6.23	6.88	7.18	Train
Nc1nc(Nc2cccc(Br)c2)c2ccn(Cc3ccc(Cl)cc3)c2n1		4						5.41	3.85	6.16	6	5.22	6.02	6.64	Train
CCOC(=O)CNc1cccc(Oc2cc(Nc3ccc(OCc4cccc(F)c4)c(Cl)c3)ncn2)c1		6.43			6.66			6.88	6.62	6.65	7.7	6.66	8.31	7.68	Train
CC(C)n1c(Nc2ccc(C(=O)Nc3cccc(F)c3)cc2)nc2cnc(Nc3ccc(N4CCN(C)CC4)cc3)nc21		6.93						7.73	6.94	6.36	6.55	6.88	8.66	6.98	Train
COc1cc(Cl)c(/C=C2\CN(C(C)C)C/C(=C\c3nc(C)c(C)nc3C)C2=O)cc1OC		5.51						6.89	5.48	7.17	7.52	6.33	7.81	7.9	Train
O=[N+]([O-])/C=C/c1ccc(O)cc1		9						7.09	8.72	6.04	6.2	6.1	6.03	7.2	Train
CCOc1cc(N2CCN(C(C)C)CC2)ccc1Nc1nccc(-c2c(-c3ccc(OC)c(C(=O)Nc4c(F)cccc4F)c3)nc3ccccn23)n1		6			6			6.5	5.94	7.11	7.42	6.06	7.58	7.5	Train
CC(C)Nc1ncnc2oc(-c3ccc(OCCN4CCCC4)cc3)c(-c3ccccc3)c12		5.99						6.87	6.03	6.73	6.61	5.87	7.06	7.11	Train
C=CC(=O)Nc1cccc(Oc2ncnc(N)c2-c2ccc(Oc3ccccc3)cc2)c1		7.11						7.94	7.18	7.26	6.54	6.78	7.25	7.69	Train
Cc1cccc(Nc2nc(Nc3cccc(NC(=O)/C=C/CN4C[C@H](C)N[C@H](C)C4)c3)ncc2F)c1		6.26						6.95	6.33	7.36	7.38	6.35	7.78	7.54	Train
COc1ccc(-c2cc3c(N[C@H](C)c4ccccc4)ncnc3o2)cc1		8.28						7.44	7.83	6.53	6.76	6.92	7.26	7.41	Train
COc1ccc(-c2c3c4cc(O)c(OCCCN(C)C)cc4oc(=O)c3n3ccc4cc(O)c(OC)cc4c23)cc1O		7.32						7.63	6.95	7.19	6.97	6.59	7.67	7.6	Train
Cc1ncc([N+](=O)[O-])n1CC(=O)NS(=O)(=O)c1ccc(Br)cc1		5.66			5.44			6.29	5.69	6.63	6.35	5.39	6.5	6.77	Train
Cc1ccn2ncnc(Nc3ccc4c(cnn4Cc4cccnc4)c3)c12		5.74			6.6			6.37	6.06	5.85	6.67	6.57	6.98	6.78	Train
CC(C)n1nc(-c2ccc3c(ccn3C(=O)OC(C)(C)C)c2)c2c(N)ncnc21		6.75						7	6.87	6.92	6.14	6.19	5.89	7.11	Train
COc1cc(ON2CCC(C)CC2)c2c(Nc3ccc(OCc4ccccn4)c(Cl)c3)ncnc2c1		8.3			8.3			7.48	8.1	7.01	7.34	8.21	7.17	7.82	Train
CC(C)n1c(Nc2cccc(C(F)(F)F)c2)nc2cnc(Nc3ccc(N4CCN(C)CC4)cc3)nc21		8.52						7.59	8.33	6.2	6.46	7.48	7.07	7.29	Train
C=CC(=O)Nc1nc2c(Nc3ccc(F)c(Cl)c3)ncnc2cc1OCCOC		9.01						7.92	9.11	7.19	7.52	7.03	7.17	8.48	Train
COc1cc2c(Oc3ccc(NC(=O)c4cn(-c5ccccc5Cl)nn4)cc3F)ccnc2cc1OCCCN1CCCCC1		6.28						7.79	6.25	8.03	6.21	6.89	6.78	7.75	Train
CCOC(=O)c1nn(-c2ccc(C)cc2)cc1C(=O)c1c(C)[nH]c(-c2ccccc2)c1-c1ccccc1		5.1						6.46	5.19	6.39	6.51	6.12	7.31	6.73	Train
C=CC(=O)Nc1cc2c(Nc3ccc(Br)c(Cl)c3F)ncnc2cc1OC[C@H](C)NC(=O)CN(C)C		7.92						7.74	7.54	7.3	8.13	7.26	7.97	8.66	Train
C=CC(=O)Nc1cc(Nc2ncc3ncn(-c4ccc(Cl)cc4)c3n2)c(OC)cc1N(C)CCN(C)C		8.41						8.42	8.27	7.53	7.31	7.75	7.79	8.32	Train
COc1cc2ncnc(Nc3ccc(F)c(Cl)c3)c2cc1NC(=O)[C@@H]1COC(=O)N1		8.97						7.62	9.03	7.15	7.36	7.09	6.94	8.13	Train
O=C1COc2cc3ncnc(Nc4cccc(Br)c4)c3cc2N1CCCN1CCOCC1		7.05						7.54	7.07	7.38	6.84	6.81	7.54	7.39	Train
C=CC(=O)Nc1cc2c(Nc3cccc(Br)c3)c(C#N)cnc2cc1OC		6.09			5.33			7.05	6.08	7.45	6.36	5.31	7.01	7.27	Train
NC(=O)c1nnc(N2CCC[C@@H](NC(=O)c3ccc4ncccc4c3)C2)nc1Nc1ccc(C(=O)N2CCOCC2)cc1		5.26						7.26	5.25	7.89	6.88	6.17	7.85	7.83	Train
COc1cc2ncnc(NCc3ccc(F)c(F)c3)c2cc1OCCCCCCC(=O)NO		7						7	7.04	6.98	6.3	6.63	6.4	6.89	Train
CCc1ccc(N(C)c2ncnc3occ(C)c23)cc1		8.4						6.96	8.24	6.37	6.85	6.79	6.6	7.43	Train
O=C(O)CCC1C(=S)Nc2ccccc21		5.79						6.17	5.69	6.32	6.5	5.93	6.69	6.98	Train
Cc1cc(C(C#N)c2ccc(Cl)cc2)c(Cl)cc1NC(=O)c1cc(I)cc(I)c1O		6.25			5.61			6.36	6.23	6.32	7.2	5.62	7.16	7.48	Train
COc1cc2c(Nc3ccc(NC(=O)Nc4ccc(C)c(C)c4)c(Cl)c3)ncnc2cc1OCCCN1CCOCC1		7.29						8.38	7.31	8.06	7.92	6.86	8.31	8.99	Train
COc1ccccc1C(=O)NCc1ccc(-c2nn(C3CCCC3)c3ncnc(N)c23)cc1		6.26						7.33	6.1	6.92	6.58	6.41	7.48	7.27	Train
COc1cc2ncnc(Nc3cccc(Cl)c3F)c2cc1OC1CCN(C)CC1		8.7						7.75	8.35	7.08	7.37	7.32	7.41	8.07	Train
CCc1c(NC(=O)OCc2ccccc2)cn2ncnc(Nc3ccc4c(cnn4Cc4ccccc4)c3)c12		6.68			6.77			6.9	6.7	6.73	6.93	6.78	7.09	7.2	Train
Cc1cccc(Nc2ncnc3c2sc2ccc(N)cc23)c1		8.68						7.6	8.59	7.1	7.07	6.46	6.58	8.16	Train
Cc1ccccc1Cn1ccc2c(Nc3cccc(Br)c3)nc(N)nc21		3.95						5.43	3.7	6.08	5.88	5.16	6.25	6.7	Train
Fc1ccc(Nc2ncnc3cc(OC4CCOCC4)c4c(c23)OCCO4)cc1Cl		7.23						7.51	7.47	6.93	6.91	6.96	6.63	7.95	Train
NCCc1cn(Cc2ccc(-c3ccccc3)cc2)c2ccc(OCCc3ccc(O)cc3)cc12		8.89						7.83	8.68	6.82	7.04	7.13	7.05	8.08	Train
C=CC(=O)Nc1ccc2ncnc(Nc3ccc(F)c(Cl)c3)c2n1		9.12			7.92			7.77	9.03	7.03	7.1	7.94	6.96	7.97	Train
Brc1cccc(Nc2ncnc3cc4[nH]nnc4cc23)c1		8.39						7.5	8.54	7.41	7.29	6.5	6.64	8.16	Train
CCOc1cc2ncnc(NC3=CC(=O)C(OC(CF)CF)=CC3=O)c2cc1NC(=O)/C=C/CN(C)C		6.55						6.71	6.73	5.91	6.77	6.67	7.09	7.1	Train
CCc1c2cc(C(F)(F)F)ccc2n2cc(Cc3ccccc3)[nH]c(=O)c12		5.41						5.83	5.36	6.33	6.37	5.11	6.34	6.66	Train
C=CC(=O)Nc1cc(Nc2nccc(NC(=O)c3ccc(OC)c(OC)c3)n2)c(OC)cc1N1CCC(C(N)=O)CC1		6.89						7.34	6.8	6.51	7.05	6.63	8.1	7.37	Train
O=S(=O)(Nc1nccs1)c1ccc(Nc2nncc3ccccc23)cc1		7.06						7.25	7.03	7.32	6.43	6.24	6.45	7.38	Train
COc1ccc(-n2c(=O)cnc3cnc(Nc4ccc(N)cc4)nc32)cc1		5.47						6.39	5.15	5.97	5.31	6.02	6.2	6.02	Train
Cc1cccc(Nc2ncnc3ccc(/N=N/N(C)CCN(CCN4CCOCC4)CCN(C)/N=N/c4ccc5ncnc(Nc6cccc(C)c6)c5c4)cc23)c1		6.02						7.63	6.03	8.45	6.85	6.6	7.53	7.86	Train
O=c1c(-c2ccc(O)cc2)c(CSC2=NCCS2)oc2cc(O)cc(O)c12		8.3						7.54	8.14	6.97	7.27	7.31	7.35	7.94	Train
O=C(CCl)OCCn1c(=O)oc2cc3ncnc(Nc4ccc(Oc5cccc(C(F)(F)F)c5)c(Cl)c4)c3cc21		6.29			6.64			7.44	6.56	7.12	7.28	6.76	8.15	7.64	Train
CCCCN(Cc1cc(Cl)cc(Cl)c1O)C(=S)Nc1ccccc1		4.61			4.4			5.1	4.74	5.53	5.57	4.38	6.24	5.96	Train
Nc1ncnc2c1c(-c1ccc3[nH]ncc3c1)nn2C1CCCC1		6.24						7.01	6.21	6.34	6.43	5.96	7.05	7.19	Train
Clc1cccc(Nc2ncnc3ccc(NCc4ccc5c(c4)OCCO5)cc23)c1		6.1						6.83	6.03	6.8	6.53	5.42	7.73	7	Train
C[C@@H](c1ccccc1)n1ncc2cc(Nc3ncnn4ccc(COC[C@@H]5CNCCO5)c34)ccc21		6.16			6.07			6.68	6.5	6.18	6.92	6.53	6.89	7.27	Train
Cc1ccc(C=CC(=NNC(N)=S)c2ccccc2)cc1		4.76						6.4	5.17	7.09	6.4	5.38	6.58	7.14	Train
O=C1NC(=O)c2c1c1c3cccc(O)c3[nH]c1c1c2c2cccc(O)c2n1C1OC(CO)C(O)C(O)C1O		4.05						5.79	3.82	6.87	7.16	5.92	6.72	7.9	Train
CCCCN(Cc1cccc(Br)c1O)C(=O)Nc1ccccc1		4.43						5.26	4.48	5.72	5.18	4.54	6.03	5.79	Train
COc1ccc(C2=NN(C3=NC(=O)CS3)C(c3ccc(Cl)cc3)C2)cc1		5.27			5.12			6.36	5.36	7.38	6.39	5.17	6.22	7.22	Train
C=CC(=O)Nc1cccc(N2C(=O)N(c3ccc(Oc4ccccc4)cc3)Cc3cnc(Nc4ccc(N5CCN(C)CC5)cc4OC)nc32)c1		8.82						8.79	8.65	7.66	8.03	7.97	8.75	8.89	Train
C=CC(=O)Nc1ccc(OC)c(Nc2ncc(Cl)c(-c3cn(C)c4cc(OCCN5CCN(C)CC5)ccc34)n2)c1		6.52						7.67	6.58	7.78	6.87	6.92	7.48	7.58	Train
Clc1cccc(Nc2ncnc3n[nH]c(Nc4cccc(Cl)c4)c23)c1		7.48						7.51	7.36	7.33	6.75	6.68	6.61	7.74	Train
CCN(CC)CCCNC(=O)/C=C/C(=O)Cc1cc2c(Nc3cccc(Br)c3)ncnc2cn1		9.14						7.83	8.96	7.34	7.51	7.42	7.42	8.17	Train
COc1ccccc1C(=O)NCc1ccc(-c2nn(C3CCC(OC)CC3)c3ncnc(N)c23)cc1		6.26						7.33	6.22	7.34	6.71	6.35	7.04	7.56	Train
NC(=O)c1cnc2ccc(C(=O)/C=C/c3ccc(Cl)cc3)cc2c1Nc1ccc(Br)cc1		5.32						6.92	5.35	7.59	6.94	5.74	7.66	7.67	Train
C[C@@H](NC(=O)[C@@H](C)NC(=O)c1ccc(S(=O)(=O)Oc2ccc(/C=C/[N+](=O)[O-])cc2)cc1)C(=O)O		5.15						5.99	5.13	6.12	6.07	5.15	7.2	6.25	Train
COc1ccc(C2=NN(c3nc(O)cs3)C(c3ccc(C)cc3)C2)cc1		5.26			5.13			6.25	5.38	6.79	6.18	5.2	6.44	6.74	Train
OC(COc1ncnc2ccccc12)CN1CCCCC1		6.32						6.75	6.28	6.14	6.3	6.26	6.71	6.95	Train
COc1ccccc1C(=O)NCc1ccc(-c2nn([C@@H]3C=C[C@@H](O)C3)c3ncnc(N)c23)cc1		6.26						6.99	6.23	7.06	7.17	6.26	7.05	7.77	Train
C=CC(=O)Nc1cccc(N2C(=O)N(C)Cc3cnc(Nc4ccc(N5CCCN(C)CC5)cc4OC)nc32)c1		8.83						8	8.56	7.16	7.96	7.71	7.76	8.68	Train
COc1cc2ncnc(N3CCc4ccccc43)c2cc1NC(=O)/C=C/CN1CCC(CO)CC1		8.4						8.07	8.16	7.39	7.37	6.95	7.55	8.31	Train
Brc1cccc(Nc2ncnc3cc4c(cc23)OCCOCOCOCCO4)c1		8.3						7.95	8.09	7.61	6.71	7.5	6.82	7.87	Train
CC(C)(C)NC(=O)c1ccc(S(=O)(=O)Oc2ccc(/C=C/[N+](=O)[O-])cc2)cc1		5.89						6.41	5.81	6.64	5.98	5.19	6.59	6.49	Train
Nc1cccc(-c2c(-c3ccccc3)oc3ncnc(N[C@H](CO)c4ccccc4)c23)c1		6.69						7.02	6.72	6.85	6.67	6.15	7.18	7.09	Train
Cc1cc(O)ccc1-c1nn(C(C)C)c2ncnc(N)c12		6.02						6.88	5.91	6.76	7.5	5.91	8.05	7.85	Train
CCC(=O)N1CC[C@H](N2C(=O)N(c3ccccc3Cl)Cc3cnc(Nc4ccc(N5CCN(C)CC5)c(C)c4)nc32)C1		7.8						7.65	7.74	7.12	7.9	6.92	7.82	8.45	Train
COc1ccc(N(C)c2ncnc3occ(C)c23)cc1		7.81						7.23	7.59	6.75	6.85	6.97	6.6	7.65	Train
Clc1cccc(Nc2[nH]cnc3nnc(-c4ccccc4)c2-3)c1		7.72						7.67	7.7	7.23	6.52	6.35	6.74	7.62	Train
Cc1ccc(N2CCN(CC(O)COc3ncnc4ccccc34)CC2)c(C)c1		6.4						6.23	6.4	5.57	7.22	6.13	6.87	7.55	Train
C#Cc1cccc(NC(=O)c2cc(NC(=O)CCCCCC(=O)NO)ccc2O)c1		5.48						6.35	5.51	7.04	7.34	5.88	7.29	7.6	Train
CC1(C)OOC2(CCC(C(=O)Nc3ccc4ncnc(Nc5cccc(Cl)c5)c4c3)CC2)OO1		7.96						6.83	7.68	6.57	6.49	6.57	5.99	7.21	Train
C=CC(=O)Nc1cc2c(Nc3ccc(F)c(Br)c3)ncnc2cn1		9.14			8.96			8.46	8.97	7.84	7.37	8.94	7.78	8.33	Train
CN1CCN(CCCNc2cc3c(Nc4cccc(Br)c4)ncnc3cn2)CC1		8.41						7.58	8.37	7.03	7.53	7.5	7.24	8.17	Train
CCOc1cc2ncnc(Nc3ccc(F)c(Cl)c3)c2cc1OC(=O)CSc1nccn1C		7.96						7.07	7.92	6.61	7.08	6.66	6.6	7.79	Train
O=C1/C(=C\c2ccc(O)c(O)c2)Oc2ccccc21		4						4.55	3.6	5.28	6.24	4.95	5.7	6.42	Train
O=C1COc2cc3ncnc(Nc4ccc(F)c(Cl)c4)c3cc2N1CCCN1CCOCC1		7.28						7.21	7.29	6.94	7	6.75	7.17	7.46	Train
C=CC(=O)NCCCSc1nc(-c2ccc(F)cc2)c(-c2ccnc(Nc3ccccc3)c2)[nH]1		7.8						7.38	7.62	6.48	7.03	7.07	7.79	7.39	Train
Fc1ccc2c(c1)CNc1c(Nc3ccc(F)c(Cl)c3)ncnc1O2		6						5.91	6.07	6.11	7.32	6.35	6.63	7.42	Train
CCC(=O)N1CC[C@H](N2C(=O)N(c3ccccc3OC)Cc3cnc(Nc4ccc(N5CCN(C)CC5)c(C)c4)nc32)C1		7.57						7.27	7.71	6.57	7.53	6.69	7.49	7.96	Train
COc1cc2c(Nc3ccc(Cl)cc3F)ncnc2cc1OCCN1CCOCC1		6.4						6.95	6.43	6.41	5.95	6.48	6.8	6.53	Train
O=C(/C=C/C(=O)NCCCN1CCOCC1)Cc1cc2c(Nc3cccc(Br)c3)ncnc2cn1		9.09						8.2	8.88	7.79	7.26	7.73	7.2	8.28	Train
Cc1ccc2c(CCC(=O)O)c(SSc3[nH]c4cc(C)ccc4c3CCC(=O)O)[nH]c2c1		5.54						6.83	5.71	7.86	7.79	5.97	7.52	8.53	Train
Brc1cccc(Nc2ncnc3cc(NCCc4cnc[nH]4)ncc23)c1		9.04						7.85	8.92	7.13	7.7	7.03	7.58	8.43	Train
CN(C/C=C/C(=O)N1CCc2c(sc3ncnc(Nc4cc(O)c(Cl)c(Cl)c4)c23)C1)C(C)(C)C		9						8.13	8.94	7.31	7.84	7.19	7.43	8.87	Train
Cc1cc(C)c(C)c(-c2cc3cnc(N)nc3nc2NC(=O)NC(C)(C)C)c1C		5.18						6.12	5.41	6.29	6.88	5.11	6.69	7.48	Train
O=C1NC(=O)c2c1c1c3cccc(O)c3[nH]c1c1[nH]c3c(O)cccc3c21		4.54						6.19	4.57	7.31	7.27	5.72	7	8.08	Train
Brc1ccc(C2=NN(c3ccccc3)C(c3ccc4ccccc4c3)C2)cc1		6.15			5.89			6.38	6.43	6.42	6.37	5.77	6.26	6.84	Train
Cc1cccc(/C=N/NC2=NC(=O)CS2)c1		4.63			4.5			5.54	4.84	6.25	6.19	4.56	6.2	6.6	Train
Cn1c(SSc2c(C(=O)Nc3ccccc3)c3cc(Br)ccc3n2C)c(C(=O)Nc2ccccc2)c2cc(Br)ccc21		4.94						6.38	4.97	7.09	6.78	5.64	7.51	7.26	Train
N#C/C(=C\c1ccc(O)c(O)c1)C(=O)N1CCN(c2ccccc2)CC1		5.37			4.31			5.43	5.52	5.3	5.89	4.19	6.66	6.13	Train
Cc1ccc(C2=NN(C(N)=S)C(c3ccc(Br)cc3)C2)cc1C		5.66						6.36	5.99	6.57	6.86	5.55	7.07	7.08	Train
COc1ccccc1-c1nnc(SCc2ccccc2)o1		4.91						6.27	5.07	6.76	7.04	5.72	7.35	7.4	Train
C=C(CN1CCNCC1)C(=O)c1ccc(OCc2ccccc2)cc1		5.82						6.63	5.83	6.53	6.76	5.66	7.58	7.11	Train
COc1cccc(-c2cn(C3CCCC3)c3ncnc(N)c23)c1		6.34						6.28	6.44	5.67	6.59	6.09	6.7	6.91	Train
Cn1c(SSc2c(C(=O)Nc3ccccc3)c3ccc(O)cc3n2C)c(C(=O)Nc2ccccc2)c2ccc(O)cc21		4.36						6.62	4.49	7.54	6.94	6.08	7.77	7.71	Train
Cc1ccc(-n2cc(NC(=O)c3ccc(NS(=O)(=O)c4ccccc4)cc3)cn2)cc1		4.74						6.12	4.84	6.77	6.61	5.53	6.92	7	Train
CCN(CC)CCOc1cc2c(Nc3ccc(NC(=O)Nc4ccccc4)cc3)ncnc2cc1OC		5.37						6.66	4.88	6.89	6.11	6.22	7.18	6.81	Train
NC(=S)NN=C(C=Cc1ccccc1Cl)c1ccccc1		4.63						5.97	4.79	6.66	6.14	4.98	6.48	6.74	Train
C=CC(=O)Nc1cc(Nc2ncc3nc(Nc4ccccc4)n(C)c3n2)c(OC)cc1N(C)CCN(C)C		8.57						8.56	8.28	7.24	6.63	7.81	7.2	8.02	Train
C=CC(=O)Nc1cc(Nc2ncc3ncn(-c4ccc(F)c(Br)c4)c3n2)c(OC)cc1N(C)CCN(C)C		8.64						8.57	8.46	7.71	7.5	7.95	8	8.48	Train
C=C(CN1CCCCC1)C(=O)c1ccc(OCc2ccccc2)cc1		5.96						6.69	5.89	6.22	6.25	5.61	7.59	6.62	Train
CC(=O)N1CCN(CCOc2[nH]nc3ncnc(Nc4ccc(OCc5ccccn5)c(Cl)c4)c23)CC1		8.52						7.46	8.41	6.7	6.95	7.53	6.99	7.54	Train
CS(=O)(=O)N1CCC[C@@H]1C#Cc1cc2ncnc(Nc3ccc(OCc4cccc(F)c4)c(Cl)c3)c2s1		6.92			7.06			6.8	6.92	6.48	7.08	7.09	7.23	7.18	Train
CNC(=O)c1c(SSc2c(C(=O)NC)c3ccccc3n2C)n(C)c2ccccc12		5.74						6.79	5.5	7.79	7.33	5.79	7.15	8.04	Train
N#CC(C#N)=Cc1ccc(C(=O)O)cc1		3.37						5.28	3.57	6.42	6.01	5.23	5.75	6.58	Train
C=CC(=O)Nc1ccccc1C1CCNc2c(C(N)=O)c(-c3ccc(OCCOC)cc3)nn21		9.2						8.39	9.17	7.18	7.49	7.31	7.8	8.56	Train
Cn1c(SSc2c(C(=O)c3ccco3)c3ccccc3n2C)c(C(=O)c2ccco2)c2ccccc21		5.11						6.73	5.2	7.47	6.75	5.75	7.13	7.45	Train
CC1(C)CC[C@]2(C(=O)OCCO[N+](=O)[O-])CC[C@]3(C)C(=CC[C@@H]4[C@@]5(C)CC[C@H](O)C(C)(C)[C@@H]5CC[C@]43C)[C@@H]2C1		6.96						6.42	6.83	5.14	6.52	6.1	6.91	6.85	Train
C=CC(=O)Nc1cc2c(Nc3ccc(Br)cc3F)ncnc2cc1OCCNC(=O)C(CO)N(C)C		6.9						7	6.97	6	7.41	6.63	7.64	7.82	Train
CNC(=O)O[C@H]1CN[C@H](C#Cc2cc3ncnc(Nc4ccc(OCc5cccc(F)c5)c(Cl)c4)c3s2)C1		7.3			7.7			7.47	7.23	7.25	7.77	7.51	7.75	8.14	Train
CCOc1cc2ncnc(Nc3ccc(OCc4cccc(F)c4)c(Cl)c3)c2cc1NC(=O)/C=C/CN1C[C@@H]2OCCO[C@@H]2C1		7.5			8.18			7.93	7.61	7.65	8.08	8.27	8.1	8.53	Train
O=C(Nc1nccs1)C(c1cc(F)ccc1O)N1Cc2ccccc2C1=O		8.52						7.91	8.32	7	6.89	6.94	6.99	8.08	Train
C=CC(=O)N1CCC(Oc2cc3c(Nc4cccc(Cl)c4F)ncnc3cc2OC)CC1		8.22						8.28	8.42	7.75	7.35	7.84	7.35	8.39	Train
C=CC(=O)Nc1cc2c(Nc3ccc(Cl)nc3)ncnc2cc1OCCNC(C)=O		7.19						7.41	7.14	6.92	6.33	6.79	6.86	7.15	Train
C=CC(=O)Nc1cccc(Nc2nc(Nc3ccc(/C=C/c4cc(C)cc(C)c4)cc3)ncc2F)c1		6.27						7.08	6.35	7.01	6.66	6.54	7.86	6.86	Train
C=CC(=O)Nc1cccc(Oc2nc(Nc3ccc(N4CCN(C(C)=O)CC4)cc3OC(F)F)ncc2SC)c1		7.41						7.84	7.34	7.63	7.05	7.32	7.44	7.78	Train
O=C1Nc2ccc(S(=O)(=O)N3CCOCC3)cc2/C1=N/Nc1ccccc1		7.34						6.89	7.43	6.15	6.53	6.45	6.52	7.21	Train
CN(C)CC(CSCCN)C(=O)c1ccc(OCc2ccccc2)cc1		5.06						6.22	5.14	6.88	6.62	5.26	7.19	7.01	Train
NC(=S)N/N=C(/C=C/c1ccc(OCc2ccccc2)cc1)c1ccccc1		6.15						6.45	6.19	6.23	6.02	5.82	6.69	6.37	Train
C=CC(=O)N1CCC(c2nc(Nc3ccc(N4CCC(N5CCN(C)CC5)CC4)c(C)c3)c(C(N)=O)nc2CC)CC1		8.96						7.76	8.77	7.15	8.16	7.44	7.64	8.66	Train
CS(=O)(=O)CCNCc1ccc(-c2ccc3ncnc(Nc4ccc(OCc5ccccc5)c(Cl)c4)c3c2)o1		7.74			7.66			7.91	7.65	7.39	7.62	7.56	7.95	8.19	Train
O=C(Cc1ccc(Cl)cc1)NS(=O)(=O)c1ccccc1		4.92			4.88			5.53	4.94	6.03	6.05	4.82	6.11	6.31	Train
COc1cc(NC(=O)Nc2nccs2)cc(-c2cn(C)cn2)c1OC		6.44						6.47	6.47	6.51	5.92	5.93	5.81	6.55	Train
O=C(/C=C/CN1C[C@@H]2OCCO[C@@H]2C1)Nc1cc2c(Nc3ccc(F)c(Cl)c3)ncnc2cc1OCC(F)(F)F		7.81			7.36			7.14	8.07	6.99	7.55	7.39	6.51	8.18	Train
CN1CCCN(Cc2ccn3ncnc(Nc4ccc5c(cnn5Cc5cccc(F)c5)c4)c23)CC1		6.89			6.92			6.7	6.94	5.71	7.34	7.01	7.21	7.61	Train
COc1cc2c(Nc3ccc(F)cc3)ncnc2cc1O[C@@H]1CO[C@@H]2[C@H]1OC[C@H]2F		6.28						6.95	6.3	6.63	6.73	6.24	7.24	7.26	Train
CC(C)n1nc(-c2cnc3[nH]ccc3c2)c2c(N)ncnc21		6.42						7.21	6.2	7.27	6.95	6.39	6.77	7.82	Train
Nc1ncnc2c1c(-c1cccc(O)c1)cn2C1CCNC1		5.82						6.01	5.82	5.77	6.9	6.16	6.54	7.21	Train
C=CC(=O)Nc1cccc(N(C)c2nc(Nc3ccccc3)ncc2C)c1		6.26						6.95	6.27	6.62	5.86	6.61	7.22	6.32	Train
COCOc1cc(-c2ccccc2)ccc1-c1ccc(C(=O)NCc2ccccc2)cc1		5.96						6.59	5.71	6.6	5.77	5.87	6.87	6.19	Train
N#Cc1cc2c(N)ncnc2nc1NCCO		4.03						6.11	4.01	6.8	6.2	5.76	6.44	7.05	Train
O=C(NS(=O)(=O)c1ccc(Br)cc1)c1cccnc1Cl		4.8						6.56	4.96	6.59	4.88	5.52	6.06	6.05	Train
Cc1ncc([N+](=O)[O-])n1CCOC(=O)/C=C/c1ccccc1F		4.57			4.38			5.75	4.75	6.55	5.83	4.55	6.34	6.62	Train
C#Cc1cccc(Nc2nc3cnc(Nc4ccc(N5CCN(C)CC5)cc4)nc3n2C(C)C)c1		8.4						7.72	8.48	5.92	6.57	7.41	7.22	7.55	Train
CN(CCO)c1cc2c(Nc3ccc4c(cnn4Cc4ccccc4)c3)ncnc2cn1		7.44			7.52			7.8	7.65	7.38	7.9	7.42	7.87	8.4	Train
O=S1CCN(Cc2ccc(-c3ccc4ncnc(Nc5ccc(OCc6cccc(F)c6)c(C(F)(F)F)c5)c4c3)o2)CC1		7.05			6.85			6.97	7.11	6.61	7.35	6.9	7.28	7.61	Train
C=CC(=O)Nc1cccc(-c2c(C)sc3ncnc(N[C@H](CO)c4ccccc4)c23)c1		6.97						7.04	7.08	6.82	6.86	6.57	6.34	7.7	Train
COc1cc(Br)c(/C=C2\CC(C)C/C(=C\c3nc(C)c(C)nc3C)C2=O)cc1OC		5.72						6.96	5.73	7.31	7.11	6.31	7.57	7.53	Train
COc1cc2c(N[C@@H]3C[C@H]3c3ccccc3)c(C#N)cnc2cc1OCCCc1cccnc1		6.76						7.43	7.02	7.24	7.8	6.56	8.12	8.17	Train
CCOc1ccccc1NC(=O)/C=C/c1ccccc1		5.03						6.07	5.1	6.63	5.24	4.85	5.78	6.12	Train
O=C(Nc1cccc(-c2cn3ccnc3c(NCc3ccncc3)n2)c1)Nc1cccc(C(F)(F)F)c1		4.3						5.87	4.22	7.06	6.38	5.6	6.54	7.06	Train
CN(C)CCCCNc1cc2ncnc(Nc3cccc(Br)c3)c2cn1		8.13						7.39	8.13	6.66	7.05	6.98	7.3	7.59	Train
COc1cc2ncnc(Nc3ccc(F)c(Cl)c3)c2cc1SCCCCCCC(=O)NO		8.7			7.62			7.49	8.55	6.88	7.39	7.64	7.27	7.88	Train
C#Cc1cccc(Nc2ncnc3cc(OC4CCOCC4)c(NC(=O)/C=C/CN(C)C)cc23)c1		8.22						8.15	8.17	7.3	7.68	7.21	7.73	8.59	Train
Cc1ccc(NC(=O)/C=C/CN(C)C)cc1C(=O)Nc1nccc(-c2cccnc2)n1		5.3						5.91	5.38	5.97	7.12	5.97	6.67	7.35	Train
COc1cc(NC(=O)C2CC2)ccc1Nc1ncc(Cl)c(Nc2ccccc2NC(C)=O)n1		6.21		8.39			8.49	6.58	6.11	6.89	8.21	6.37	7.51	8.44	Train
COc1cc(/C=C2\CCC/C(=C\C3CCCCC3)C2=O)cc(OC)c1		5.12						6.25	5.26	7.13	6.71	5.36	6.66	7.18	Train
COCCOc1cc2ncnc(Nc3ccc(NC(=O)C45CC6CC(CC(C6)C4)C5)c(OC)c3)c2cc1OCCOC		8.23						8.07	8.21	7.13	7.49	7.21	7.49	8.45	Train
Cc1ncc([N+](=O)[O-])n1CC(=O)NS(=O)(=O)c1ccc(F)cc1		6.41			5.82			6.44	6.29	6.56	6.68	5.81	6.63	6.99	Train
CNC1CCN(Cc2ccn3ncnc(Nc4ccc5c(cnn5Cc5cccc(F)c5)c4)c23)CC1		7.2			7.27			6.79	7.2	5.64	7.78	7.3	7.52	8.02	Train
Nc1nc2cc3ccccc3c-2c(Nc2ccc(Cl)cc2)[nH]1		4.59						6.27	4.51	6.77	6.07	5.49	6.45	6.98	Train
Cc1ncc([N+](=O)[O-])n1CC(=O)NS(=O)(=O)c1ccc(Cl)cc1		5.82			5.47			6.36	5.84	6.75	6.31	5.48	6.34	6.83	Train
C=CC(=O)Nc1cc2c(Nc3ccc(Br)cc3F)ncnc2cc1OCCNC(=S)NCC		7.04						7.68	7.07	7.02	7.07	6.64	8.12	7.59	Train
C#Cc1cccc(Nc2ncnc3cc(OC)c(OCCCn4ccnc4[N+](=O)[O-])cc23)c1		8.97						7.79	8.91	7.07	7.7	7.09	7.33	8.43	Train
COC1CCN(CCOc2[nH]nc3ncnc(Nc4ccc(OCc5ccccn5)c(Cl)c4)c23)CC1		7.55						7.78	7.76	7.17	7.18	7.89	7.15	7.96	Train
C=C(CN(C)C)C(=O)c1ccccc1		5.25						6.5	5.23	7.27	6.6	5.19	7.08	7.36	Train
Cc1ccc(C2CC(c3ccc(C)c(C)c3)=NN2c2nc(-c3ccc(Cl)cc3)cs2)cc1		5.98						6.31	6.1	6.1	7.03	6.08	7.34	7.04	Train
CCCCCCCCCCCCCCCCCCOC(=O)COc1cc(O)c2c(=O)cc(-c3ccccc3)oc2c1		6.16						6.53	5.99	6.94	6.85	5.27	6.67	7.52	Train
CN(C)Cc1ccc(-c2cc3ncnc(Nc4ccc(OCc5cccc(F)c5)c(Cl)c4)c3s2)[nH]1		8.4			7.12			7.78	8.22	7.2	7.56	7.19	7.53	8.22	Train
C#Cc1cccc(Nc2nc(C)nc3oc(C)cc23)c1		7.52						7.46	7.49	6.67	6.25	6.5	7.04	7.07	Train
C=CC(=O)Nc1cccc(Nc2nc(Nc3ccc(Cl)c(OC)c3)ncc2F)c1		6.26						6.81	6.17	6.53	5.88	6.34	7.16	6.17	Train
C#Cc1cccc(Nc2ncnc3ccc(-c4ccc(CNCCS(C)(=O)=O)o4)cc23)c1		7.47						7.61	7.32	7.25	7.74	7.04	7.77	8.2	Train
CC(C)(C)CNc1ncnc2c(Cl)cc(NC(c3cn(CC(=O)O)nn3)c3ccccc3Cl)cc12		7.89						7.85	7.69	7.28	7.5	6.89	8.16	7.99	Train
C=C(C)Cn1c(O)c(OS(=O)O)sc1=NN=c1scc(O)n1C		4						5.62	3.92	5.95	6.36	5.65	6.99	6.5	Train
COc1cc2c(cc1OC)Oc1ncnc(Nc3ccc4ncsc4c3)c1NC2		5.25						6.2	5.31	6.32	7.19	6.07	7.22	7.52	Train
CC(C)S(=O)(=O)c1ccccc1Nc1nc(N/N=C/c2ccc(C(F)(F)F)cc2)ncc1Cl		6.23	6.42	8.44			8.47	6.19	6.35	6.28	8.34	6.66	7.19	8.59	Train
CCc1ccccc1NC(=O)N1C[C@@H](C)Oc2cc(-c3ccc([C@H]4CC[C@H](CC(=O)O)CC4)cc3)ccc21		5.12						5.83	5.14	6.82	6.33	5.36	5.93	6.73	Train
COc1cc2c(Nc3c(F)cc(Br)cc3F)ncnc2cc1OCC1CCN(C)CC1		6.52						7.59	6.59	7.34	7.74	6.54	8.44	8.3	Train
COc1cc2c(cc1OC)Oc1ncnc(Nc3ccc4ccccc4c3)c1NC2		6.3						6.45	6.13	6.14	7.75	6.59	7.54	8	Train
COc1cc2ncc(C(=O)NC3CC(C)(C)N([O])C(C)(C)C3)c(Nc3cccc(Cl)c3)c2cc1OC		6.21						6.84	6.37	6.97	7.74	5.76	7.98	7.96	Train
O=C(CCCCCN1CCN(Cc2ccc(-c3cc4c(NCc5ccccc5)ncnc4[nH]3)cc2)CC1)NO		7			7			6.78	6.99	6.54	7.25	6.93	6.98	7.51	Train
CS(=O)(=O)CCNC(=O)C1=Cc2c(ncnc2Nc2ccc(Oc3cccc(C(F)(F)F)c3)c(Cl)c2)NCC1		7.12			7.19			6.75	7.17	6.2	7.38	7.2	7.15	7.6	Train
CC(C)=CC(=O)N1CC[C@@H](n2nc(C(=O)Nc3nc4cc(Cl)ccc4o3)c3c(N)ncnc32)C1		6.19						6.92	6.4	6.21	8.1	6.67	8.06	8.41	Train
CCN(CC)CCNC(=O)c1c(C)[nH]c(/C=C2\C(=O)Nc3ccc(Cl)cc32)c1C		5.52						6.68	5.44	7.28	6.59	5.57	7.7	7.05	Train
CNC(=O)c1ccc(Sc2cccc(NC(=S)Nc3ccc(Cl)c(C(F)(F)F)c3)c2)nc1		6.22						6.61	6.14	6.12	6.54	6.32	7.96	6.45	Train
C=CC(=O)Nc1cc2c(Nc3ccc(Br)cc3F)ncnc2cc1OCCNC(=O)CCO		7.05						7.51	7.16	6.79	7.07	6.73	7.44	7.8	Train
COc1cc2c(Nc3ccc(Br)c(Cl)c3)ncnc2cc1O[C@H]1CO[C@@H]2[C@H](OC)CO[C@H]12		6.28			6.28			7.25	6.14	7.37	7.05	6.26	7.17	7.94	Train
COc1cc(NCc2c[nH]cn2)cc2c(Nc3ccc(F)c(Cl)c3)c(C#N)cnc12		5.68						6.35	5.77	6.99	6.91	5.26	6.93	7.38	Train
C#Cc1cccc(Nc2ncnc3sc(C(=O)c4cc5ccccc5[nH]4)cc23)c1		7.73						7.58	7.68	6.98	6.7	6.52	6.91	7.61	Train
N#CCCc1c(SSc2[nH]c3ccccc3c2CCC#N)[nH]c2ccccc12		4.33						5.85	4.28	6.9	6.9	5.57	6.75	7.5	Train
COc1cc(/C=C(\C)[N+](=O)[O-])ccc1O[S+](=O)([O-])c1ccc(C(=O)O)cc1		5.6						5.54	5.47	6.12	6.99	5.05	6.66	6.95	Train
COc1cc2c(Oc3ccc(NS(=O)(=O)c4cccc(-c5ccco5)c4)cc3F)ccnc2cc1OCCCN1CCN(C)CC1		5.72						6.9	5.99	7.18	7.82	6.26	7.95	8.09	Train
Brc1cccc(Nc2ncnc3ncccc23)c1		6.16						6.66	6.32	5.94	4.94	6.12	5.69	5.96	Train
C=CC(=O)N(CCCN1CCOCC1)c1ccc2ncnc(Nc3cccc(Br)c3)c2c1		8.48						8.03	8.23	7.74	7.36	7.73	7.46	8.19	Train
CCCCN(Cc1cc(Br)cc(Br)c1O)C(=S)Nc1ccccc1		4.5						5.04	4.64	5.44	5.96	4.54	6.35	6.21	Train
COc1cccc(-n2cc(NC(=O)c3cccc(NS(=O)(=O)c4ccccc4)c3)cn2)c1		4.64						6.21	4.65	6.89	6.7	5.68	7.16	7.11	Train
CN=C(N)SCCCn1c(=O)c2c(c1=O)n1c3ccccc3cc1c1cccc3ccn2c31		5	5.13					5.22	5.07	5.05	6.33	5.05	6.59	6.35	Train
c1ccc(OCc2nnc(Cc3nc4ccccc4[nH]3)o2)cc1		4.33			4.28			4.97	4.29	5.34	5.28	4.22	5.82	6.06	Train
C[C@@H](Nc1ncnc2sc(-c3ccc(C(=O)O)cc3)cc12)c1ccccc1		7.72						7.97	7.53	7.52	7.04	6.92	7.27	8.15	Train
CCC1=C2C(Nc3ccc4c(cnn4Cc4ccccc4)c3)=NC=NC2N=C1NC(=O)OCCC1CCNCC1		7.36			7.43			7.66	7.4	7.24	7.77	7.52	7.63	8.27	Train
c1ccc2ncc(Nc3ccnc(Nc4ccc(OCCCN5CCCCC5)cc4)n3)cc2c1		5.64	5.05					6.51	5.83	4.96	6.05	6.35	7.18	6.35	Train
N#Cc1ccc2c(c1)C(c1ccccc1F)=Nc1cn[nH]c1N2		4.96						5.06	4.95	5.14	6.26	4.92	6.56	6.14	Train
CNC(=O)c1c([Se][Se]c2c(C(=O)NC)c3ccccc3n2C)n(C)c2ccccc12		5.21						5.46	5.15	4.94	5.82	5.06	6.65	5.85	Train
C#Cc1cccc(N2C(=O)Nc3c(C(=O)Nc4ccc(CN5CCCC5)cc4)sc4ncnc2c34)c1		7.59						7.5	7.7	7.02	7.2	7.28	6.74	8.05	Train
Cc1ncc([N+](=O)[O-])n1CCOC(=O)/C=C/c1ccc(OCc2ccccc2)cc1		5.9			5.46			6.33	5.98	6.32	6.19	5.66	6.76	6.47	Train
CONC(=O)c1cc(Nc2ncnn3cc(NC(=O)OCCCS(C)(=O)=O)c(C(C)C)c23)c(F)cc1F		5.38			5.28			6.07	5.39	6.69	6.71	5.14	7.52	7.09	Train
COc1ccc(C=CC(=NNC(N)=S)c2ccccc2)cc1		4.83						6.18	4.82	7.08	6.29	5.27	6.47	6.97	Train
COc1ccc(C2=NN(c3nc(O)cs3)C(c3ccccc3)C2)cc1		5.63			5.39			6.34	5.47	6.85	6.12	5.24	6.49	6.71	Train
CCCCOc1cc2c(Nc3ccc(NC(=O)OCC)c(Cl)c3)ncnc2cc1OCCN(CC)CC		5.04						6.66	5.08	7.01	6.03	5.98	6.88	6.92	Train
Nc1[nH]cnc2nnc(Nc3cccc(Cl)c3)c1-2		6.8						7.32	6.65	7.52	6.38	6.33	6.33	7.47	Train
CCN(CC)CCNC(=O)c1c(C)[nH]c(/C=C2\C(=O)Nc3ccc(Br)cc32)c1C		5						6.32	4.83	7.25	6.84	5.52	7.62	7.3	Train
CC(=O)c1cccc(-c2nn(C(C)C)c3ncnc(N)c23)c1		5.55						6.91	5.47	7.56	6.83	5.44	7.39	7.59	Train
OC[C@@H](Nc1ncnc2oc(-c3ccccc3)c(-c3ccco3)c12)c1ccccc1		6.36						6.61	6.44	6.4	6.12	5.84	6.44	6.66	Train
CCN(CC)c1ccc(Nc2cc3c(cc2Nc2ccc(N(CC)CC)cc2)C(=O)NC3=O)cc1		4.3						5.53	4.59	5.94	7	5.63	7.33	6.96	Train
COCCOc1cc2ncnc(-c3c[nH]c4cc(F)c(Cl)cc34)c2cc1OCCOC		6.33						7.3	6.49	7.36	6.88	6.3	7.22	7.6	Train
CN(C)[C@H](CS(C)(=O)=O)c1ccc(-c2ccc3ncnc(Nc4ccc(OCc5cccc(F)c5)c(Cl)c4)c3c2)o1		8.39						8.07	7.86	7.66	7.81	7.84	8.06	8.37	Train
CCC/C(=C/c1coc2nc(N)nc(N)c12)c1ccccc1OC		3.8						5.8	3.41	6.95	6.13	5.5	6.88	7.2	Train
Cc1ncnc(Nc2ccc(OCc3cccc(F)c3)c(Cl)c2)c1C#Cc1ccc(CN2CCOCC2)cc1		6.62			6.36			6.9	6.66	6.56	6.24	6.43	6.94	6.68	Train
C=CC(=O)N1CCC(Oc2cc3c(Nc4ccc(Cl)c(Cl)c4F)ncnc3cc2OC)CC1		8.89			8.28			8.4	8.43	7.85	7.42	8.03	7.48	8.46	Train
C=CC(=O)Nc1cccc(Oc2nc(Nc3ccc(OC)c(OC)c3OC)ncc2Br)c1		7.19						7.33	7.23	6.33	6.49	6.62	7.23	7.15	Train
O=NC1Cc2cc(Br)c(c(Br)c2)Oc2cc(cc(Br)c2O)CC(N=O)C(=O)NCCc2cc(Br)c(c(Br)c2)Oc2cc(ccc2O)CCNC1=O		5.54			5.35			5.44	5.57	5.24	7.2	5.05	6.68	7.52	Train
COc1cc(F)c(-c2nn(C(C)C)c3ncnc(N)c23)cc1F		4.99						6.31	5.04	6.93	6.28	5.45	6.79	6.83	Train
C=CC(=O)Nc1cc(Nc2nc(-c3ccccc3)c3cc[nH]c3n2)c(OC)cc1N(C)CCN(C)C		6.5						7.72	6.48	7.67	7.27	6.71	7.67	8.08	Train
Cc1[nH]c2ncnc(Oc3cccc(Cl)c3)c2c1C		5.6						6.21	5.56	6.13	6.37	5.66	6.72	6.65	Train
NC(=O)c1c(-c2ccc(Oc3ccc(F)cc3F)cc2)nn(C2CCCN(C(=O)/C=C/C(F)F)C2)c1N		6.56						6.95	6.6	6.36	6.98	6.57	6.81	7.59	Train
COc1cc2c(Nc3ccc(Cl)cc3F)ncnc2cc1OCCCN1CCN(C)CC1		7.12						7.56	7.19	6.64	6.19	6.75	7.31	6.98	Train
N[C@H]1CCN(Cc2ccn3ncnc(Nc4ccc5c(cnn5Cc5cccc(F)c5)c4)c23)C1		7.3			7.28			6.83	7.31	5.49	7.74	7.28	7.56	8.04	Train
O=C(Oc1cccc(O)c1)c1cc(NCc2cc(O)ccc2O)ccc1O		7.05						6.41	7.06	6.03	7.2	6.58	6.92	7.41	Train
CCC1=C2C(Nc3ccc4c(cnn4Cc4ccccc4)c3)=NC=NC2N=C1NC(=O)OCCN1CCCCC1		7.42			7.55			7.45	7.29	6.91	7.37	7.32	7.43	7.84	Train
COc1ccc(Cn2ncc(NC(=O)c3cc(NC(=O)Nc4ccc(Cl)c(C(F)(F)F)c4)ccc3C)c2N)cc1		6.99	6.71	8.57				7.18	7.05	6.64	8.65	7.06	8.8	8.84	Train
O=C1N[C@H](C(=O)Nc2cc3c(Nc4ccc(F)c(Cl)c4)ncnc3cc2OCCN2CCCCC2)CO1		7.59						7.39	7.68	7.22	6.88	6.72	6.78	7.65	Train
CO/N=C/c1c(N)ncnc1Nc1ccc2c(cnn2Cc2cccc(Cl)c2)c1		7.64			7.52			7.28	7.62	7.06	7.14	7.55	6.78	7.73	Train
Nc1ncnc2c1c(-c1ccc(Oc3ccccc3)cc1)cn2C1CCCC1		6.75						6.98	6.63	6.12	6.75	6.35	7.32	7.26	Train
Brc1cccc(Nc2ncnc3cc4c(cc23)OCCCO4)c1		7.07						7.59	7.44	7.16	6.78	7.22	6.94	7.71	Train
C[C@@H](Nc1ncnc2oc(-c3cccc(O)c3)cc12)c1ccccc1		8.34						7.83	8.16	7.3	7.21	6.86	7.35	8.11	Train
Cc1ccccc1-c1cn(-c2ccccc2)c2ncnc(N)c12		5.58						6.19	5.88	6.22	6.33	5.88	5.95	6.92	Train
COc1cc2ncnc(Nc3ccc(F)c(Cl)c3)c2cc1CN(C)[C@H](C)C(N)=O		8.05						7.48	8	7.08	7.39	6.93	7.15	8.05	Train
Cc1[nH]c(=O)c2c(ccc3[nH]c(Nc4c(Cl)cccc4Cl)nc32)c1C		4						5.94	3.94	6.97	6.29	5.27	6.74	7.48	Train
COc1ccc(NC(=O)/C(C#N)=C/c2ccc(O)c(O)c2)c(OC)c1		5.77			3.78			5.67	6.07	5.76	5.81	3.81	5.96	6.65	Train
CNc1cc2c(Nc3cccc(C)c3)ncnc2cn1		9.35						7.47	9.39	6.62	7.08	6.87	6.64	7.97	Train
COc1ccc2c(c1)Oc1ncnc(Nc3ccc(F)c(Cl)c3)c1NC2		6						6.15	5.93	6.43	7.62	6.54	7.36	7.66	Train
C=CC(=O)Nc1cccc(Nc2nc(Nc3ccc(O[C@@H]4CCOC4)c(F)c3)ncc2F)c1		7.26						7.32	7.24	6.78	6.8	7.55	6.93	7.44	Train
COC(=O)Cc1c(SSc2[nH]c3ccccc3c2CC(=O)OC)[nH]c2ccccc12		4.74						6.46	4.65	7.19	7	5.98	7.46	7.55	Train
C=CC(=O)Nc1cc(Nc2nccc(NC(=O)c3ccc(C(F)(F)F)cc3)n2)c(OC)cc1N1CCC(C(N)=O)CC1		6.9						7.5	6.92	6.95	7.29	7.07	7.9	7.69	Train
Fc1ccc2c(c1)CNc1c(Nc3cccc(Br)c3)ncnc1O2		5.82						5.83	5.93	5.75	6.76	6.16	6.31	6.9	Train
N#CC(C#N)=C(C#N)c1cccc(O)c1		8.4						7	8.4	6.28	6.3	6.18	6.09	7.21	Train
CCOC(=O)c1ccc(Nc2cc(NC(=O)CCCC(=O)O)ncn2)cc1		7.68						6.58	7.76	6.08	7.15	6.86	6.86	7.4	Train
Cc1[nH]c2ncnc(Nc3ccccc3)c2c1C		5.72						6.7	5.73	6.37	5.63	5.65	6.61	6.46	Train
Cc1ncc([N+](=O)[O-])n1CCOC(=O)/C=C/c1ccc2ccccc2c1		5.24			5.03			6.18	5.32	6.54	6.33	5.19	6.68	6.75	Train
Cc1cccc(Nc2ncnc3cnc(NCCCN4CCOCC4)cc23)c1		8.74						7.86	8.81	7.35	7.34	7.28	6.88	8.35	Train
C=CC(=O)N1CCC(Nc2cc3c(Nc4cccc(Br)c4)ncnc3cc2OC)CC1		9.52						7.97	9.66	7.31	7.74	7.22	7.21	8.69	Train
Fc1cccc(Cn2ncc3cc(Nc4ncnn5ccc(CN6CCNCC6)c45)ccc32)c1		7.05			7.09			6.8	7.08	5.78	7.68	7.2	7.46	7.95	Train
C=CC(=O)Nc1cccc(Nc2nc(Nc3cccc(OC)c3)ncc2OC)c1		7.26						7.15	7.3	6.71	6.19	7.02	6.82	6.73	Train
O=C(CCc1c(SSc2[nH]c3ccccc3c2CCC(=O)NCc2ccc(C(=O)O)cc2)[nH]c2ccccc12)NCc1ccc(C(=O)O)cc1		5.13						6.82	5.06	7.8	7.36	6.42	7.32	8.1	Train
CC(=O)N1CCC[C@@H]1C#Cc1cc2ncnc(Nc3ccc(OCc4cccc(F)c4)c(Cl)c3)c2s1		7.24			7.42			6.88	7.14	6.67	7.44	7.26	7.29	7.56	Train
CN(c1cccnc1)c1cc2c(Nc3ccc(F)c(Cl)c3)c(C#N)cnc2cn1		2.3						5.33	1.81	6.35	6.06	5.99	6.33	7.27	Train
OC(COc1ncnc2ccccc12)CN1CCN(c2ccc(F)cc2)CC1		6.39						6.31	6.51	5.34	6.8	6.7	7	6.98	Train
CC1=NC(Nc2ccc([N+](=O)[O-])cc2Cl)=NC(c2ccc(O)cc2O)C1C(=O)Nc1ccc(C)cc1		4.22						5.4	4	6.59	7.3	5.56	7.22	7.58	Train
Fc1cccc(COc2ccc(Nc3cc(-c4ccsc4)ncn3)cc2Cl)c1		4.66			4.44			5.01	4.95	4.7	6.26	4.46	6.55	6.58	Train
CN(C)CCCCCNc1cc2ncnc(Nc3cccc(Br)c3)c2cn1		8.08						7.36	8.06	6.75	7.12	6.92	7.19	7.68	Train
CC1(C)CC[C@]2(C(=O)OCCCCO[N+](=O)[O-])CC[C@]3(C)C(=CC[C@@H]4[C@@]5(C)CC[C@H](O)[C@@](C)(CO)[C@@H]5CC[C@]43C)[C@@H]2C1		6.72						6.42	6.81	5.21	6.6	6.04	6.94	6.87	Train
O=C(CCCCCC(=O)Nc1ccc(O)c(C(=O)Nc2ccc(Cl)c(Cl)c2)c1)NO		5.74						6.4	5.69	7.09	7.58	5.79	7.4	7.87	Train
O=C(Cc1cc(/N=C/c2cc(O)ccc2O)ccc1O)NOCc1ccccc1		4.3						5.44	4.38	6.73	6.54	5.16	6.02	6.98	Train
COC[C@@H]1CCCN1/N=C/c1c(N)ncnc1Nc1ccc2c(cnn2Cc2cccc(F)c2)c1		7.59			7.41			7.21	7.54	6.92	7.52	7.34	6.92	8.05	Train
COc1ccccc1-c1cc2c(NCc3cccs3)ncnc2s1		6.77						7.11	6.59	6.56	6.39	5.97	6.75	7.24	Train
Cc1cc(C)c(O)c(CN(Cc2ccc(F)cc2)C(=O)Nc2ccccc2)c1		4.56						5.58	4.8	6.17	5.32	4.58	6.15	6.12	Train
C=CC(=O)Nc1cc2c(Nc3ccc(Br)cc3F)ncnc2cc1SCCNC(C)=O		6.96						7.72	6.93	7.73	7.45	6.53	7.81	8.2	Train
Nc1ncnc2c1c(-c1ccccc1)cn2-c1cccc(CNCCO)c1		5.47						6.6	5.42	7.03	6.88	5.98	7.02	7.4	Train
C=CC(=O)Nc1cc(Nc2ncc3nc(Nc4ccccc4)n(C(C)C)c3n2)c(OC)cc1N(C)CCN(C)C		8.29						8.96	8.22	7.66	6.72	7.85	7.38	8.37	Train
CC(C)S(=O)(=O)c1ccccc1Nc1nc(N/N=C/c2cccc(C(F)(F)F)c2)ncc1Cl		6.34	6.32	8.26			8.3	6.12	6.31	6.23	8.25	6.46	7.09	8.47	Train
CCOc1cc(-c2nn(CCO)c3ncnc(N)c23)ccc1OC		5.1						6.35	4.97	6.91	5.86	5.56	6.22	6.67	Train
COc1cc2ncnc(NC3CCc4ccccc43)c2cc1OC		6.04						6.66	6.01	6.94	6.38	5.28	6.84	6.94	Train
CCOc1cc2ncnc(Nc3ccc(F)c(Cl)c3)c2cc1OC(=O)CSc1nc2ccccc2n1C		7.92						7.11	7.92	6.79	7.3	6.7	6.68	7.97	Train
Fc1cccc(Cn2ncc3cc(Nc4ncnn5ccc(COC[C@H]6CCCNC6)c45)ccc32)c1		6.72			6.77			6.67	6.85	5.72	7.48	6.9	7.41	7.67	Train
Cc1ccc(C2CC(c3ccccc3)=NN2c2nc(O)cs2)cc1		5.52			5.33			6.41	5.68	6.52	6.1	5.41	6.79	6.57	Train
COc1ccc2c(c1)CCCN2c1nc(N)nc2c(Cc3ccccc3)c[nH]c12		7.33						7.2	7.35	6.24	7.03	7.11	7.16	7.57	Train
Oc1csc(N2N=C(c3ccc(Br)cc3)CC2c2ccc(F)cc2)n1		5.19			5.09			5.96	5.43	6.22	6.31	5.3	6.59	6.55	Train
Nc1ccc2c(c1)C(c1ccccc1Cl)=Nc1cn[nH]c1N2		6						6.01	6.16	5.64	6.16	5.27	6.23	6.59	Train
Cc1oc2ncnc(Nc3cccc(Br)c3)c2c1C(=O)O		6.12						6.59	6.07	6.31	6.13	5.23	6.94	6.63	Train
O=C(/C=C/c1ccccc1)Cc1cc2c(Nc3cccc(Br)c3)ncnc2cn1		8.04						7.85	7.96	7.74	7.5	6.99	7.53	8.19	Train
Cc1ccc(C2=NN(C3=NC(=O)CS3)C(c3ccccc3)C2)cc1		5.97			5.65			6.76	6.08	7.11	6.16	5.69	6.53	6.87	Train
Clc1ccc(COC(c2cccs2)c2cc3ccccc3nc2Cl)cc1		5.44						6.41	5.41	6.65	5.28	5.64	5.75	6.19	Train
C=CC(=O)N[C@H]1CCN(c2nc(Nc3ccccc3)nc3cnc(Nc4ccc(N5CCN(C)CC5)cn4)cc23)C1		8.82						8.61	8.51	7.89	7.62	8.12	8.16	8.51	Train
COc1cc2ncnc(NC3CC3c3ccccc3)c2cc1OCCN1CCOCC1		6.52						7.01	6.62	6.5	7.28	5.99	7.47	7.77	Train
C=CC(=O)Nc1cc2c(Nc3ccc(Br)c(Cl)c3F)ncnc2cc1OCCNC(=O)NCCC		7.59						7.62	7.55	6.88	6.56	6.94	7.49	7.21	Train
COc1cc2ncnc(Nc3cccc(Cl)c3F)c2cc1CN(C)[C@H](C)C(=O)N(C)C		7.4						7.43	7.36	7.14	7.07	6.79	7.18	7.68	Train
O=C(OCCc1ccccc1)c1cc(NCc2cc(O)ccc2O)ccc1O		6.89						6.64	6.91	5.81	6.46	6.43	7.26	6.61	Train
O=C(O)c1cc(N(Cc2ccccc2O)Cc2cc(O)ccc2O)ccc1O		8.4						7.32	8.52	6.45	6.66	7.05	6.79	7.38	Train
COc1cc(Nc2nccc(-c3ccc(Cl)cc3)n2)cc(OC)c1OC		5.67						6.24	5.66	6.16	6.61	5.58	7.02	6.81	Train
Nc1nn2c(=O)cc(-c3ccccc3)[nH]c2c1/N=N/c1ccc2c(c1)OCO2		5.28						6.67	5.33	7.4	5.89	5.16	6.14	7.17	Train
COc1ccc(N=NC(C#N)C#N)cc1		3.22						5.03	3.29	6.04	6.08	5.23	6.35	6.39	Train
COc1cc2ncnc(N(C)c3ccccc3)c2cc1OC		5.4						6.44	5.13	6.39	5.75	6.14	6.79	6.21	Train
C=CC(=O)Nc1ccccc1C1CCNc2c(C(N)=O)c(-c3ccc(Cl)cc3)nn21		9.74						8.18	9.6	7.07	7.42	7.4	7.51	8.35	Train
C=CC(=O)Nc1ccc2[nH]c3c(C(N)=O)c(-c4ccc(Oc5ccccc5)cc4)nn3c2c1		8.66						8.87	8.59	7.81	7	7.56	7.68	8.45	Train
CC(C)NC(CS(C)(=O)=O)c1ccc(-c2ccc3ncnc(Nc4ccc(OCc5cccc(F)c5)c(Cl)c4)c3c2)o1		7.41			7.32			7.95	7.4	7.84	7.88	7.46	8.01	8.41	Train
O=C(CCCCCC(=O)Nc1ccc(O)c(C(=O)Nc2ccc(F)c(F)c2)c1)NO		5.65						6.58	5.79	7.2	7.21	5.75	7.57	7.48	Train
C=CC(=O)Nc1cccc(Oc2nc(Nc3ccccc3OC)ncc2F)c1		7.7						7.67	7.51	7.39	6.71	7.6	6.83	7.59	Train
N#C/C(=C\c1c[nH]c2ccccc12)C(=O)c1ccc(O)c(O)c1		4.52						5.36	4.5	5.25	6.08	4.84	6.86	6.41	Train
Cc1cc(C)c(C)c(-c2cc3cnc(NCCCN4CCN(C)CC4)nc3nc2NC(=O)NC(C)(C)C)c1C		5.15						6.57	5.11	7.43	7.08	5.85	6.86	7.83	Train
OCCSc1nc(-c2ccc(F)cc2)c(-c2ccnc(Nc3ccccc3)c2)[nH]1		7.96						6.86	7.92	6.07	6.87	6.77	7.03	7.22	Train
Cc1ccc(C(=O)N/N=C(/Cn2c([N+](=O)[O-])cnc2C)c2ccc(Br)cc2)cc1		5.21						6.55	5.17	6.98	6.43	5.4	6.76	7.14	Train
CN(CCO)c1cc2ncnc(Nc3cccc(Br)c3)c2cn1		8.59						7.55	8.51	6.77	7.15	7.27	7.44	7.74	Train
COC(=O)c1ccc(CNC(=O)c2c(SSc3c(C(=O)NCc4ccc(C(=O)OC)cc4)c4ccccc4n3C)n(C)c3ccccc23)cc1		4.89						6.39	4.99	7.36	7.41	6.35	7.06	7.78	Train
COc1cc(N(C)CCN(C)C)c(NC(=O)C=C(C)C)cc1Nc1nc2c(c(-c3cn(C)c4ccc(F)cc34)n1)CS(=O)(=O)CC2		6.7						6.84	6.61	6.74	6.9	7.06	6.97	7.04	Train
COc1ccc(C2=NN(c3nc(O)cs3)C(c3ccc(OC)cc3)C2)cc1		5.05			4.98			6.13	5.26	6.73	6.36	5.12	6.54	6.82	Train
O=C(O)Cc1c(SSc2[nH]c3ccccc3c2CC(=O)O)[nH]c2ccccc12		4.99						6.51	4.94	7.25	7.24	6.24	7.56	7.69	Train
COc1cc2c(Nc3ccc(NC(=O)c4ccccc4Cl)cc3)ncnc2cc1OCc1ccccc1		6.14						7.24	6.03	7.41	6.76	5.97	8.13	7.31	Train
Cc1cccc(/C=C2/SC(N3CCC[C@H]3C(=O)Nc3ccc4ncnc(Nc5cccc(Cl)c5)c4c3)=NC2=O)n1		5.19						6.6	5.12	7.12	7.52	6.63	7.72	7.75	Train
O=C1CSC(N2N=C(c3ccc(Cl)cc3)CC2c2ccccc2)=N1		5.27			5.15			6.3	5.37	7.16	6.21	5.19	6.23	6.96	Train
N#CCc1c(SSc2[nH]c3ccccc3c2CC#N)[nH]c2ccccc12		4.49						6.12	4.58	6.94	7.06	6.1	6.94	7.56	Train
COc1cc(-c2nc3sc(-c4ccccc4)cn3n2)cc(OC)c1OC		5.55						6.14	5.5	6.62	6.48	5.09	6.26	7.04	Train
COc1ccc(Nc2ncnc3ccc(C)cc23)cc1		5.05						5.96	4.92	5.81	5.72	5.96	6.24	6.04	Train
O=C(Nc1cc(-c2cncnc2)cc(C(F)(F)F)c1)Nc1nccs1		7.14						6.65	7.09	6.39	6.4	5.97	6.27	7.05	Train
O=NC(Cc1cc(Br)c(O)c(Oc2ccc(CCNC(=O)C(Cc3cc(Br)c(O)c(-c4cc(CC(N=O)C(=O)NCCc5ccc(O)c(Br)c5)cc(Br)c4O)c3)N=O)cc2Br)c1)C(=O)NCCc1ccc(O)c(Br)c1		6.22	6.1		5.68			5.99	6.02	5.56	7.68	5.47	7.52	7.95	Train
CC(C)(C)ONC(=O)Cc1cc(/N=C/c2cc(O)ccc2O)ccc1O		4.52						5.26	4.41	6.31	6.99	5.43	6.45	7.11	Train
N#CC(Cc1ccc(O)c(O)c1)C(N)=S		4.15						4.82	4.06	5.12	5.87	4.68	6.12	5.96	Train
CC(=O)N1N=C(c2ccccc2)CC1c1ccc(C(=O)OC(C)Cn2c([N+](=O)[O-])cnc2C)cc1		4.91			4.77			5.7	4.97	6.22	6.75	4.77	6.93	7.31	Train
COc1ccccc1-c1cc2c(NCc3cccnc3)ncnc2s1		6.56						6.97	6.63	6.32	6.34	6.31	6.94	6.9	Train
C#Cc1cccc(Nc2ncnc3c2NCc2cc(OC)c(OC)cc2O3)c1		6.05						6.38	6.1	6.36	8.01	6.64	7.57	8.2	Train
COc1ccc(OC)c(Nc2cc(NC(=O)Nc3c(Cl)cccc3Cl)ncn2)c1		7.14						6.46	7.17	6.23	6.99	7.2	6.59	7.1	Train
Fc1ccc(-c2[nH]c(-c3ccccc3)nc2-c2ccnc3[nH]c(-c4ccccc4)cc23)cc1		6.67						6.6	6.75	6.48	6.34	6.24	5.53	7.25	Train
C=CC(=O)N1CCC[C@@H](n2nc(C(=O)Nc3nc4ccc(C#N)cc4o3)c3c(N)ncnc32)C1		7.48						8.78	7.53	7.76	7.76	7.8	7.93	9.14	Train
O=c1cc(-c2ccccc2)oc2ccccc12		8.3						6.33	8.79	6	5.65	5.61	4.38	6.69	Train
C=CC(=O)Nc1cc(Nc2nccc(-c3cnc4c(ccn4C)c3)n2)c(OC)cc1N(C)CCN(C)CC		8.15						7.95	7.95	7.07	7.44	7.36	7.56	8.29	Train
CC(C)(C)OC(=O)c1cc(NCc2cc(O)ccc2O)ccc1O		6						6.18	6.1	6.2	6.44	5.97	6.43	6.73	Train
NC(=O)CN1CCC(n2cc(-c3cccc(O)c3)c3c(N)ncnc32)CC1		6.77						6.71	6.66	6.51	7.02	6.39	6.7	7.54	Train
Cn1c(=O)c(-c2c(Cl)cccc2Cl)cc2cnc(Nc3ccccc3)nc21		7.11						7.12	6.73	7.15	6.36	6.27	6.7	7.13	Train
CC(C)n1nc(-c2ccc(F)c(O)c2)c2c(N)ncnc21		5.85						6.33	5.54	6.34	7.04	5.61	7.69	7.11	Train
CC(C)n1nc(-c2ccn3ccnc3c2)c2c(N)ncnc21		4.35						6.2	4.11	6.75	5.96	5.6	6.2	7.04	Train
Cc1cccc(Nc2ncnc3cc(NCCCCN(C)C)ncc23)c1		8.27						7.63	8.09	7.17	7.22	6.76	7.3	7.93	Train
COc1cc(Nc2ncc(Cl)c(Nc3ccccc3C(=O)C(=O)N(C)C)n2)ccc1N1CCC(N(C)C)CC1		8.31		7.97				7.17	8.16	6.65	7.98	7.04	6.95	8.56	Train
Cc1cc(Nc2ncc3c(n2)N([C@H]2CCN(C(=O)CC(C)C)C2)C(=O)N(c2ccccc2Cl)C3)ccc1N1CCN(C)CC1		7.66						7.76	7.75	7.23	8.03	6.92	7.96	8.62	Train
COCCOc1cc2ncnc(Nc3ccc(Cl)c(Cl)c3F)c2cc1NC(=O)/C=C/CN1C[C@@H]2OCCO[C@@H]2C1		8.82			8.02			8.21	8.72	7.46	7.99	8.03	8.13	8.63	Train
NC(=O)C1CCN(Cc2ccn3ncnc(Nc4ccc5c(cnn5Cc5cccc(F)c5)c4)c23)CC1		6.85			6.51			6.97	6.6	6.66	7.42	6.56	7.46	7.68	Train
CCNC(=O)Nc1ccc2ncnc(Nc3ccc(OCc4ccccn4)c(Cl)c3)c2c1		6.64						7.34	6.67	7.82	7.13	6.92	7	7.75	Train
CO[C@H](C)c1c(O)cc2c(c1O)C(=O)c1c(cc(O)c(O)c1O)C2=O		4.39						5.74	4.66	6.66	6.82	5.1	7.05	7.13	Train
O=C(O[C@H]1CN[C@H](C#Cc2cc3ncnc(Nc4ccc(Oc5ccnc6ccc(F)cc56)c(Cl)c4)c3s2)C1)N1CCOCC1		6.55			6.74			7.45	6.68	7.39	7.27	6.69	7.4	8.04	Train
c1ccc(-c2nnc(Cc3nc4ccccc4[nH]3)o2)nc1		4.13						5.19	4	5.91	5.47	4.6	5.74	6.36	Train
CC1=NC(NN2C(=O)C(=Cc3cccs3)SC2=S)=NC(c2ccc(O)cc2O)C1C(=O)Nc1cccc([N+](=O)[O-])c1		4.09						5.79	3.81	6.95	7.1	5.66	7.27	7.92	Train
Cc1cccc(-n2ncc3c(NCc4ccc5c(c4)OCO5)ncnc32)c1		4.82						6.28	4.83	7.34	6.2	5.73	6.21	7.1	Train
Cc1ccc(/C=C/C(=O)OCCn2c([N+](=O)[O-])cnc2C)cc1		5.09			5.02			6.11	5.22	6.57	6.06	5.08	6.39	6.59	Train
O=C(Nc1ccc2ncnc(Nc3cccc(Cl)c3)c2c1)c1cccc2c1OCCO2		5.89						6.51	5.91	6.2	6.77	5.71	8.11	6.91	Train
COc1cc2c(cc1OC)Nc1ncnc(NCc3ccc(F)c(Cl)c3)c1NC2		6.52						6.18	6.62	6.22	6.62	6.43	5.72	7.09	Train
CC(C)O/N=C/c1c(N)ncnc1Nc1ccc2c(cnn2Cc2cccc(F)c2)c1		7.85			7.6			7.05	7.84	6.36	7.66	7.58	7.13	8.09	Train
O=[N+]([O-])c1cccc2ncnc(NCc3ccccc3)c12		5.1						6.1	5	6.14	5.69	5.98	6.5	6.04	Train
CCOc1cc2ncnc(C#Cc3c[nH]nc3-c3ccc(F)cc3)c2cc1OCC		8.74						7.78	8.72	6.98	7.4	6.8	7.57	8.1	Train
CCOC(=O)/C=C/C(=O)Nc1cccc(Oc2cc(Nc3ccc(OCc4cccc(F)c4)c(Cl)c3)ncn2)c1		6.89			6.71			7.1	6.94	6.89	7.63	6.73	8.16	7.76	Train
CS(=O)(=O)CCNc1nc(-c2ccc3ncnc(Nc4ccc5c(cnn5Cc5ccccc5)c4)c3c2)cs1		7.15			7.55			7.73	7.16	7.68	7.63	7.39	7.44	8.24	Train
COc1cc2c(cc1OC)Oc1ncnc(Nc3ccc(F)cc3Cl)c1NC2		5.47						6	5.75	6.26	7.77	6.26	7.33	7.75	Train
COc1ccc(-c2c3c4cc(O)c(OC)cc4oc(=O)c3n3ccc4cc(O)c(OC)cc4c23)cc1O		6.6						7.35	6.6	7.08	6.89	6.39	7.36	7.52	Train
Nc1ncnc2c1c(-c1ccc(F)c(O)c1)nn2[C@H]1CCNC1		5.06						5.9	4.87	6.04	6.64	5.46	7.19	6.9	Train
C=CC(=O)N1CCC[C@@H](n2nc(-c3cn(Cc4nc5ccc(Cl)cn5c4Br)nn3)c3c(N)ncnc32)C1		7.07						8.11	7.13	7.42	6.45	7.62	6.89	7.63	Train
Cc1cccc(N2NC(=O)C(=Cc3ccc(-c4ccccc4F)o3)C2=O)c1		4.64						5.95	4.57	6.78	6.42	5.25	7.22	6.84	Train
NC(=S)N1N=C(c2ccc(Cl)c(Cl)c2)CC1c1ccccc1Br		5.19						6.06	5.25	6.86	5.83	5.27	5.68	6.56	Train
CCOc1cc([N+](=O)[O-])c(C(=O)Nc2ccc(OCc3cccc(F)c3)c(Cl)c2)cc1NC(=O)c1ccc(CN2CCN(C)CC2)cc1		5.26						7.04	5.35	7.72	6.83	6.04	7.52	7.59	Train
CCN=C(S)NNc1nncc2ccccc12		7.12						7	7.06	6.37	6.63	6.64	7.14	7.06	Train
CC(C)n1nc(-c2cccc(C(=O)NC3=NCCS3)c2)c2c(N)ncnc21		6.24						6.58	6.29	6.11	6.3	5.33	7.06	6.71	Train
c1coc(-c2nnc(Cc3nc4ccccc4[nH]3)o2)c1		4						5.33	3.97	6.02	5.66	4.57	6.18	6.68	Train
O=C(Oc1ccc(-c2ccccc2)cc1)c1cc(NCc2cc(O)ccc2O)ccc1O		5.3						5.74	5.39	6.25	6.48	5.6	6.32	6.58	Train
C=CC(=O)Nc1cc2c(Nc3ccc(F)c(F)c3F)ncnc2cc1OCC1CCN(C(C)=O)CC1		7.59						8.24	7.46	7.95	7.44	7.4	8.04	8.25	Train
O=C1COc2cc3ncnc(Nc4cccc(Cl)c4)c3cc2N1CCCN1CCOCC1		7.2						7.38	7.04	6.93	7.05	6.69	7.61	7.49	Train
C=CC(=O)Nc1cc(Nc2ncc3ccc(-c4ccn(C)c4)n3n2)c(OC)cc1N(C)CCN(C)C		8.1						7.75	7.98	6.93	7.31	7.25	7.16	8.15	Train
COC[C@H]1CCCN1/N=C/c1c(N)ncnc1Nc1ccc2c(cnn2Cc2cccc(F)c2)c1		7.51			7.14			7.21	7.55	6.9	7.53	7.35	6.95	8.05	Train
C=CC(=O)N1CCc2c(sc3ncnc(Nc4ccc(Br)c(C)c4)c23)C1		5.36						6.99	5.14	7.3	6.82	6.12	7.62	7.62	Train
CN1CCN(/N=C/c2c(N)ncnc2Nc2ccc3c(cnn3Cc3cccc(F)c3)c2)CC1		7.8			8.1			7.48	7.84	6.93	8.05	8.06	7.55	8.54	Train
N#C/C=C/c1ccc(O)cc1		2.62						4.99	2.81	5.95	5.69	4.95	5.73	6.42	Train
C=CC(=O)Nc1cc2c(Nc3ccc(Br)cc3F)ncnc2cc1OCC(CC)NC(C)=O		7.16						7.47	7.31	7.09	7.05	6.55	7.33	7.69	Train
CN(C)C(=O)N[C@@H]1CCCN(c2cnc(C#N)c(Nc3ccc(C4(C)CCN(C(=O)OC(C)(C)C)CC4)cc3)n2)C1		5.26						6.26	5.26	6.55	6.85	6.3	6.41	7.25	Train
C=CC(=O)Nc1cc2c(Cc3cccc(Br)c3)ncnc2cc1OCCCN1CCC(C)CC1		8.77						7.88	8.53	6.96	8.48	7.07	8.34	9.05	Train
CN(C)C/C=C/C(=O)Nc1cc2c(Nc3ccc(F)c(Cl)c3)ncnc2cc1OCC12COCC1C2		9.43			7.04			7.77	9.08	7.1	7.39	7.11	6.87	8.4	Train
CC(C)n1c(Nc2ccc(Br)cc2)nc2cnc(Nc3ccc(N4CCN(C)CC4)cc3)nc21		8.52						7.57	8.23	5.58	6.15	7.32	7.17	7.14	Train
C=C(C)Cn1c(O)c(CN(C)C)sc1=NN=c1scc(O)n1C		5.7						6.77	5.73	5.71	5.65	5.95	7.7	6.02	Train
Nc1ncnc(Nc2ccc3c(cnn3Cc3cccc(F)c3)c2)c1/C=N/N1CCN(CCO)CC1		8.05			8.1			7.56	7.92	6.98	8.16	8.05	7.78	8.59	Train
NP(=O)(OCCCCOc1ccc2ncnc(Nc3ccc(F)c(Cl)c3)c2c1)N(CCCl)CCCl		8.22			5.62			7.03	8.25	6.84	7.05	5.76	6.54	7.93	Train
N#C/C(=C\c1cc(O)c(O)c(O)c1)C(=O)NCCCCNC(=O)/C(C#N)=C/c1cc(O)c(O)c(O)c1		6.22						6.78	6.32	7.07	7.76	5.38	8.06	8.18	Train
COc1ccc(-c2c3c4cc(OCCN(C)C)c(OCCN(C)C)cc4oc(=O)c3n3ccc4cc(O)c(OC)cc4c23)cc1O		6.72						7.33	6.55	7.17	6.91	6.47	7.22	7.56	Train
CN(CC(O)CO)c1cc2ncnc(Nc3cccc(Br)c3)c2cn1		8.49						7.46	8.44	6.46	6.99	7.42	7.67	7.32	Train
Nc1ccccc1NC(=O)/C=C/c1ccc(-c2ccc3ncnc(Nc4ccc(OCc5cccc(F)c5)c(Cl)c4)c3c2)cc1		7.54			7.82			7.55	7.5	7.42	7.55	7.83	7.75	7.82	Train
O=[N+]([O-])c1ccc2c(c1)S(=O)(=O)N=S2c1ccc(Br)cc1		4.66			5.7			5.84	4.66	5.9	6.19	5.71	6.83	6.32	Train
N#CC(C#N)=C1C(=O)NC(=O)NC1=O		2.85						4.7	2.29	5.59	5.71	5.11	5.69	6.55	Train
Cc1cccc(Nc2ncnc3cnc(NCCc4cnc[nH]4)cc23)c1		8.89						7.7	8.7	7.23	7.98	7.11	7.47	8.63	Train
C=CC(=O)C(CCCN1CCOCC1)c1ccc2ncnc(Nc3cccc(Br)c3)c2c1		8.48						7.76	8.43	7.38	7.46	7.36	7.1	8.31	Train
Brc1cccc(Nc2ncnc3ccc(N/N=N/Cc4ccccn4)cc23)c1		6.62						7.35	6.59	7.73	6.83	6.62	7.1	7.57	Train
O=C(O)Cc1cc(/N=C/c2cc(O)ccc2O)ccc1O		4.46						5.67	4.34	6.45	6.51	5.47	6.85	6.75	Train
O=C(/C=C/c1ccc(O)c(O)c1)c1ccc(O[C@@H]2O[C@H](CO)[C@@H](O)[C@H](O)[C@H]2O)c(O)c1O		1.72						5.16	0.13	5.83	5.57	5.8	5.73	7.34	Train
CS(=O)(=O)CC(=O)NCCn1ccc2ncnc(Nc3ccc(Oc4cccc(C(F)(F)F)c4)c(Cl)c3)c21		7.82			8.2			6.84	7.7	6.4	7.32	8.18	7.09	7.45	Train
COc1cc2nccc(Nc3ccc(F)c(Cl)c3)c2cc1NC(=O)/C=C/C(C)N(C)C		5.28						5.89	4.98	6.6	6.57	5.08	7.19	7.04	Train
CCOc1cc(/C=C2/CCNC2=O)cc(CSc2ccccc2)c1O		8.05						7.45	8.15	6.78	6.95	6.46	7.09	7.73	Train
COc1cc2ncnc(Nc3cccc(NC(=O)c4ccccc4)c3F)c2cc1OC		5.55						6.91	5.61	7.14	6.75	6.36	7.95	7.03	Train
CC(C)n1nc(-c2ccc3nc[nH]c(=O)c3c2)c2c(N)ncnc21		5.13						6.82	5.11	7.67	6.47	6.15	6.91	7.24	Train
NCCCSc1nc(-c2ccc(F)cc2)c(-c2ccnc(Nc3ccccc3)c2)[nH]1		7.26						6.68	7.59	6.01	6.87	6.75	6.88	7.16	Train
Nc1ncnc2c1ncn2CC(=O)c1cccnc1		4.03						5.61	4.09	5.91	5.53	4.9	6.12	6.6	Train
C#Cc1cccc(Nc2ncnc3cc(OCCCn4ccnc4[N+](=O)[O-])c(OC)cc23)c1		9.19						7.82	8.98	7.06	7.71	6.97	7.34	8.49	Train
CC(=O)Oc1cccc2c(C(=O)Nc3ccccc3)c(SSc3c(C(=O)Nc4ccccc4)c4cccc(OC(C)=O)c4n3C)n(C)c12		5						6.31	4.92	7.24	6.52	5.94	6.44	7.23	Train
CCOC(=O)C(=CNc1ccc2ncnc(Nc3ccc(Oc4cccc(C(F)(F)F)c4)c(Cl)c3)c2c1)C(=O)OCC		7.64			6			7.43	7.9	7.15	7.73	5.99	7.55	8.43	Train
CC(=O)N1N=C(c2ccc(C)c(C)c2)CC1c1ccccc1Cl		4.67						6.25	4.62	7	6.6	5.62	7.02	7.18	Train
CCN1CCN(c2ccc(Nc3nccc(-c4c(-c5cccc(NC(=O)c6c(F)cccc6F)c5)nc5sccn45)n3)cc2)CC1		7.3			7.85			8.08	7.08	7.68	7.57	7.78	8.45	8.17	Train
COc1ccccc1C(=O)NCc1ccc(-c2nn(C3CCC(C)(O)CC3)c3ncnc(N)c23)cc1		6.26						7.01	6.32	7.07	6.77	6.31	6.79	7.43	Train
COc1cccc(-n2cc(NC(=O)c3ccc(NS(=O)(=O)c4ccccc4)cc3)cn2)c1		4.62						5.95	4.63	6.56	6.44	5.22	7.14	6.85	Train
CC(C)(C)ONC(=O)c1cc(NCc2cc(O)ccc2O)ccc1O		7						6.19	6.91	5.38	6.89	6.99	6.92	6.97	Train
CCNc1cc2sc3c(Nc4cccc(Br)c4)ncnc3c2cc1F.CCO		8.1						7.65	8.14	7.15	7.2	6.93	7.07	8.01	Train
CCOc1ccc(C(=O)N[C@@H]2CCCN(c3nnc(C(N)=O)c(Nc4ccc(C(=N)N5CCCC5)cc4)n3)C2)cc1		5.26						6.78	5.15	7.57	7.74	6.4	8.1	8.03	Train
N#Cc1ccc(Nc2nncc3ccccc23)cc1		8.39						7.35	8.3	6.82	6.71	6.66	6.6	7.6	Train
C=CC(=O)Nc1cccc(Oc2nc(Nc3ccc(N4CCN(C)CC4)cc3)c(C(N)=O)nc2CC)c1		8.89						8.54	8.83	7.65	7.47	7.57	7.66	8.63	Train
C[C@@H](Nc1ncnc2sc(Br)cc12)c1ccccc1		7.42						7.3	7.05	7.04	6.84	6.5	6.67	7.8	Train
Cc1ccc(S(=O)(=O)c2c(SSc3[nH]c4ccccc4c3S(=O)(=O)c3ccc(C)cc3)[nH]c3ccccc23)cc1		4.54						6.32	4.53	7.14	6.91	6.26	7.11	7.39	Train
N#Cc1ccc(O)c(-c2nc(NCc3cccnc3)c3ccccc3n2)c1		7.64						7.31	7.58	6.32	5.94	6.86	7.31	6.38	Train
C=CC(=O)Nc1cccc(Oc2ccnc(N)c2-c2ccc(Oc3ccccc3)cc2)c1		6.85						8.01	6.65	7.31	6.56	7.31	7.67	7.54	Train
Cc1cccc(Nc2ncnc3ccncc23)c1NCCCN1CCN(C)CC1		8.25						7.75	8.09	7.38	7.83	7.21	7.52	8.58	Train
COc1cc2ncnc(Nc3ccc(C(=O)NC45CC6CC(CC(C6)C4)C5)c(Cl)c3)c2cc1OCCCN1CCOCC1		8.19						8.7	8.17	8.33	8.06	6.6	8.27	9.29	Train
O=C(NC(=S)Nc1ccc(O)c(-c2nc3ccccc3s2)c1)c1ccc([N+](=O)[O-])cc1		6.55						7.05	6.47	7.26	6.31	6.08	6.66	7.09	Train
C=CC(=O)Nc1cccc(Nc2nc(Nc3ccc(N4CCN(C(C)=O)CC4)cc3OC)ncc2Cl)c1		8.26						7.73	8.08	7.33	7.27	7.48	6.97	8.13	Train
C=CC(=O)N1CCC(Cn2nc(C(=O)Nc3nc4cc(F)ccc4o3)c3c(N)ncnc32)CC1		6.69						7.68	6.79	7.27	6.92	7.21	7.14	7.76	Train
COc1cc(Br)cc(-c2nn(C(C)C)c3ncnc(N)c23)c1		4.96						6.62	5.25	6.91	6.86	6.02	7.43	7.15	Train
COc1cc2ncc(C#N)c(Nc3ccccc3Br)c2cc1OC		5.38						6.72	5.34	6.37	5.76	5.96	7.06	6.4	Train
O=C(Nc1cccc(NC(=O)c2ccccn2)c1)NC1CCCCC1		6.83	5.21		7.19			6.49	7.04	5.02	6.5	7.4	7	6.87	Train
NC1CCN(Cc2ccn3ncnc(Nc4ccc(OCc5cccc[n+]5[O-])c(Cl)c4)c23)CC1		7.15			7.74			6.83	7.21	6.26	7.39	7.56	7.24	7.57	Train
Cc1[nH]c(-c2ccccc2)c(-c2ccccc2)c1C(=O)c1cn(-c2ccccc2)nc1C(=O)Nc1ccccc1		5.45						6.55	5.32	6.61	6.49	6.22	7.37	6.69	Train
C#Cc1cccc(Nc2ncnc3cc(OCC)c(NC(=O)/C=C/CN(C)C4CC4)cc23)c1		8.62						7.92	8.4	6.98	7.49	7.06	7.74	8.21	Train
C=C=CCCCOc1cc2c(Nc3cccc(Cl)c3)ncnc2cc1O		7.55						7.73	7.68	7.12	6.96	7.15	7.47	7.7	Train
Nc1ncnc2c1c(-c1ccc(F)c(O)c1)nn2CC1CCNCC1		4						5.74	4	6.65	6.79	5.45	7.25	7.47	Train
COc1cc2ncnc(Nc3ccc(-c4nc5ccccc5s4)c(OC)c3)c2cc1OC		7.2						7.5	6.83	6.96	7.45	6.33	7.74	8.12	Train
COCCOc1cc2ncnc(Nc3ccc(F)cc3)c2c2c1OCCO2		6.7						7.61	6.73	7.08	6.93	6.88	7.7	7.6	Train
CC1=C(C(=O)Nc2ccc(C)cc2)C(c2ccc(O)cc2O)NC(NCc2ccccc2)=N1		4.63						6.01	4.49	6.72	6.86	5.53	7.21	7.24	Train
Cc1ncc([N+](=O)[O-])n1CC(=NNC(=O)c1ccc(O)cc1)c1ccc(Br)cc1		6.68						7.28	6.72	7.05	6.95	5.72	7.11	7.8	Train
c1cc(Nc2ccc3[nH]ccc3c2)c2sc(-c3ccc(CN4CCOCC4)cc3)cc2n1		7.52						7.16	7.52	6.38	6.5	6.27	6.68	7.38	Train
COc1cn2ncnc(Nc3ccc4c(cnn4Cc4cccc(F)c4)c3)c2c1CN1CCC(N)CC1		7.4			7.37			6.8	7.32	5.89	7.61	7.37	7.42	7.77	Train
C=CC(=O)Nc1cccc(Nc2nc(Nc3ccc(Cn4ccnc4)cc3)ncc2F)c1		6.01						7.09	6.03	6.92	6.37	6.81	7.76	6.69	Train
Nc1ncnc(Nc2ccc(OCc3ccccc3)c(Cl)c2)c1C(=O)O		7.39			6.11			6.84	7.42	6.77	7.36	6.22	6.93	7.85	Train
COc1ccc(-c2nn(C)c3ncnc(N)c23)cc1O		4						6.05	4.1	7.14	6.46	5.49	6.68	7.3	Train
C=CC(=O)Nc1cc2ncnc(Nc3cccc(Br)c3)c2cn1		9.27						7.9	8.78	7.19	7.08	7.66	7.25	7.94	Train
Nc1nc(Nc2cccc(Br)c2)c2cc(Cc3ccccc3)[nH]c2n1		5.78						6.5	5.35	7.38	7.36	5.82	7.36	7.72	Train
C=CC(=O)Nc1cccc(Nc2nc(Nc3ccccc3OC)ncc2Cl)c1		7.7						7.6	7.72	7.42	6.98	7.67	7.05	7.69	Train
CC(=O)N1N=C(c2ccc(C)cc2)CC1c1ccc(C(=O)OCCn2c([N+](=O)[O-])cnc2C)cc1		4.96			4.88			5.89	5.17	6.25	7	5.13	7.02	7.28	Train
Fc1cccc(Cn2ncc3cc(Nc4ncnn5ccc(COC[C@H]6CNCCO6)c45)ccc32)c1		7.08			7.22			6.68	7.01	5.41	7.5	7.25	7.35	7.71	Train
COc1ncc2ncnc(Nc3cccc(Br)c3)c2n1		8.42						7.59	8.38	6.87	7.38	7.36	7.52	7.93	Train
CC(=O)NCCn1ccc2ncnc(Nc3ccc(Oc4cccc5sncc45)c(Cl)c3)c21		8.54			8.8			7.74	8.22	7.13	7.33	8.63	7.44	7.94	Train
C=CC(=O)N[C@@H]1CN(c2nc(Nc3cn(C)nc3OC)c3ncn(CC)c3n2)C[C@H]1F		8.1						7.39	7.96	6.74	7.16	7.33	7.17	7.71	Train
O=C(Cc1cc(F)c(F)cc1F)Nc1cccc(Oc2cc(Nc3ccc(OCc4cccc(F)c4)c(Cl)c3)ncn2)c1		6.2			6.08			6.67	6.25	7.17	6.39	6.04	7	6.68	Train
ClCCN(CCN=NNc1ccc2ncnc(Nc3cccc(Cl)c3)c2c1)Cc1ccccc1		7.15						7.33	7.18	7.32	7.06	6.41	7.14	7.67	Train
CCc1c(CC(N)=O)cn2ncnc(Nc3ccc4c(cnn4Cc4ccccc4)c3)c12		5.96			5.62			6.59	5.76	6.69	6.57	5.71	7.29	6.83	Train
Brc1cccc(Nc2ncnc3cc4c(cc23)OCO4)c1		7.82						7.38	7.64	7.24	6.59	7.65	6.64	7.31	Train
C[C@@H](Nc1ncnc2sc(-c3cccc(C(=O)NCCN(C)C)c3)cc12)c1ccccc1		9.05						7.83	8.83	6.88	7.07	6.97	7.04	8.02	Train
COc1ccc(N2Cc3cnc(Nc4ccccc4)nc3N([C@H]3CC[C@H](O)C3)C2=O)cc1		6.44						7.15	6.66	6.36	6.89	6.8	8.11	7.05	Train
FC(F)(F)c1cccc(Nc2ncnc3cc(OCCCN4CCOCC4)c4c(c23)OCCO4)c1		7.01						7.64	7.15	6.82	6.83	6.74	7.46	7.63	Train
O=C(O)CCCC(=O)Nc1cc(Nc2ccccc2)ncn1		6.98						6.41	7.04	6.03	5.9	6.8	6	6.32	Train
C=CC(=O)N1CCOc2ccc(Nc3nc(Nc4ccc(OC)nc4)ncc3F)cc21		7.26						7.3	7.15	6.79	6.94	6.88	7.34	7.4	Train
CCOC(=O)CSCc1oc2cc(O)cc(O)c2c(=O)c1-c1ccc(O)cc1		8.4						7.7	8.22	6.85	7.54	7.01	7.58	8.4	Train
C=CC(=O)Nc1cc(Nc2ncc(F)c(Nc3ccccc3S(=O)(=O)C(C)C)n2)c(OC)cc1N(C)CCN(C)C		7.34		7.77				8.53	7.08	7.99	7.68	7.31	8.09	8.85	Train
Cc1ncc([N+](=O)[O-])n1CCOC(=O)/C=C/c1cccc2ccccc12		5.41			5.3			6.13	5.46	6.32	6.24	5.23	6.58	6.65	Train
N#Cc1cnc2ccc(-c3ccc(CN)cc3)cc2c1N[C@@H]1C[C@H]1c1ccccc1		5.68						6.27	5.64	6.31	7.09	5.87	7.25	7.26	Train
COc1cc(-c2nc3sc(-c4ccc(Cl)cc4)cn3n2)cc(OC)c1OC		5.77						5.94	5.83	6.24	6.56	5.38	5.83	7.07	Train
Cc1ccc2c(Nc3ccc(F)c(Cl)c3)ncnn12		5.49						6.63	5.33	7.3	6.25	6.08	6.9	6.81	Train
Brc1cccc(Nc2ncnc3cnc(NCCc4cnc[nH]4)cc23)c1		9.11						7.77	8.97	7.11	8.13	7.45	7.69	8.72	Train
COc1cc(-n2cc(CN3CCNCC3)nn2)ccc1Nc1ncc(Cl)c(Nc2ccccc2S(=O)(=O)C(C)C)n1		6.05		8.37			8.1	5.89	6.13	6.01	8.42	6.11	7.42	8.27	Train
CNc1cc2ncnc(Nc3cccc(Br)c3)c2cc1[N+](=O)[O-]		7.17						7.25	7.07	7.19	6.01	5.99	6.67	6.85	Train
C=CC(=O)Nc1cccc(N2C(=O)N(C)Cc3cnc(Nc4ccc(N5CCOCC5)cc4OC)nc32)c1		7.79						7.93	7.9	7.08	8.28	7.55	8.09	9	Train
CS(=O)(=O)CCNCc1ccc(-c2cc3c(Nc4ccc(OCc5cccc(F)c5)c(Cl)c4)ncnc3s2)o1		7.92			8.22			7.97	7.94	7.44	7.72	7.98	7.75	8.39	Train
O=C(/C=C/CN1C[C@@H]2OCCO[C@@H]2C1)Nc1ccc2ncnc(Nc3ccc4c(cnn4Cc4cccc(F)c4)c3)c2c1		7.85			8.8			8.2	7.86	7.98	8.29	8.63	7.91	9.03	Train
COc1ccc(C2CC(c3ccc(Cl)c(Cl)c3)=NN2C(C)=O)cc1		4.76						6.05	4.71	6.95	6.91	5.31	6.93	7.45	Train
COc1cccc(-c2cn(C3CCN(CC(N)=O)CC3)c3ncnc(N)c23)c1		6.46						6.43	6.58	6.13	6.82	6.54	6.54	7.12	Train
C=CC(=O)Nc1cc(Nc2ncc(C(C)=O)c(-c3cnc4c(ccn4C)c3)n2)c(OC)cc1N(C)CCN(C)C		8.4						8.35	8.24	7.33	7.47	7.65	7.83	8.42	Train
CN(/N=N/c1ccc2ncnc(Nc3cccc(Cl)c3)c2c1)C(=O)OCCl		6.41						6.87	6.42	6.66	6.61	5.96	7.31	7.01	Train
CCOC(=O)CCC(=O)Nc1cc(Nc2cccc(Br)c2)ncn1		6.03						5.59	6.25	5.81	6.86	6.22	6.62	6.67	Train
CCC1=C2C(Nc3ccc4c(cnn4Cc4ccccc4)c3)=NC=NC2N=C1NC(=O)OCC1CCCCN1		7.35			7.52			7.59	7.37	7.21	7.66	7.43	7.52	8.17	Train
Cc1cc(C2CCN(CCCF)CC2)cc2[nH]c(-c3c(NCCn4cc(Cl)cn4)cc[nH]c3=O)nc12		4.68	5.4		5.22			5.34	4.66	5.15	5.77	5.09	6.76	6.1	Train
CCOc1cc2ncnc(NC3=CC(=O)C(OCc4ccc(F)c(F)c4)=CC3=O)c2cc1NC(=O)/C=C/CN(C)C		6.78						7.02	6.8	6.98	6.94	6.58	7.26	7.27	Train
O=C(Cc1ccc(Br)cc1)NS(=O)(=O)c1ccc(Br)cc1		4.76			4.7			5.56	4.75	6.25	6.02	4.68	6.13	6.39	Train
CO/N=C/c1c(N)ncnc1NCc1ccc(F)c(Cl)c1		5.95			5.28			6.01	6.12	5.77	5.41	5.33	5.63	5.99	Train
c1ccc(CNc2ncnc3cnccc23)cc1		5.69						6.62	5.62	6.73	6.16	5.72	7.07	6.65	Train
CO/N=C/c1c(N)ncnc1Nc1ccc2[nH]ncc2c1		6.51			5.38			6.55	6.63	6.49	6.07	5.49	6.03	6.88	Train
[O-][S+]1CCN(Cc2ccc(-c3cc4c(Nc5ccc(OCc6cccc(F)c6)cc5)ncnc4cn3)o2)CC1		7.64			7.68			7.46	7.61	6.96	7.49	7.64	7.49	7.92	Train
O=C(/C=C/CN1CCS(=O)(=O)CC1)Nc1cc2c(Nc3ccc(F)c(Cl)c3)ncnc2s1		7.54						7.93	7.43	7.75	6.79	7.04	5.59	8.42	Train
COc1ccc(-n2c(=O)cnc3cnc(Nc4cccc(N)c4)nc32)cc1		4.97						6.45	5.06	6.3	5.35	6.11	6.15	6.15	Train
CCCOc1cc2ncnc(Nc3cccc(Br)c3)c2cc1OCCC		9.77						7.48	8.89	6.76	6.84	6.91	6.97	7.54	Train
CN(C)C(=O)N1CCC[C@@H]2[C@H]1CCCN2c1cnc(C(N)=O)c(Nc2ccc(C3CCN(C4CCCC4)CC3)cc2)n1		5.26						6.15	5.69	5.85	7.25	6.4	7.22	7.2	Train
CCOc1cc([N+](=O)[O-])c(C(=O)Nc2ccc(F)c(Cl)c2)cc1NC(=O)c1ccc(CN2CCN(C)CC2)cc1		5.3						6.8	5.36	7.41	6.72	5.87	7.35	7.35	Train
S=C(NCCN1CCOCC1)Nc1ccc2ncnc(Nc3ccc(Cl)cc3)c2c1		8.3						7.55	8.18	7.3	7.23	6.82	7.09	7.98	Train
C=CC(=O)Nc1cccc(Oc2nc(Nc3ccc(N4CCOCC4)cc3)nc3[nH]cc(-c4ccncc4)c23)c1		8.64						8.14	8.72	7.17	7.16	6.97	7.35	8.27	Train
C[C@@H](Oc1cccc2ncnc(Nc3ccc4c(cnn4Cc4ccccn4)c3)c12)C(=O)N(C)C		6.74			8.1			7.71	6.7	7.18	7.42	7.47	7.69	8.06	Train
COC[C@@H](Nc1ncnc2oc(-c3ccccc3)cc12)c1ccccc1		7.55						6.98	7.56	6.37	6.48	6.47	7.17	6.8	Train
Clc1ccc2ncnc(Nc3cccc(Br)c3)c2n1		7.74						6.4	7.86	6.16	5.86	6.18	5.32	6.59	Train
Nc1nc(Nc2cccc(Br)c2)c2cc(Cc3ccc4ccccc4c3)[nH]c2n1		5.91						6.75	5.62	7.47	7.8	6.35	7.77	8.09	Train
Oc1cc2cc(-c3cccnc3)cnc2cc1O		6.3						6.65	6	6.58	6.9	5.91	7.77	7.17	Train
C=CC(=O)Nc1nc2c(Nc3ccc(F)c(Cl)c3)ncnc2cc1OCCCN1CCN(C)CC1		8.18			6.74			7.7	8.4	6.98	7.55	6.84	7.22	8.41	Train
COC(=O)c1oc2cc(O)cc(O)c2c(=O)c1-c1ccc(O)cc1		8.7						7.64	8.7	6.77	6.66	7.03	6.6	7.79	Train
Clc1cc(Nc2ncnc3ccc(NC4=NC[C@H](COc5ccccc5)O4)cc23)ccc1OCc1nccs1		8.92						8.54	8.64	8.11	7.72	8.73	8.03	8.64	Train
COC[C@H]1CCN1C/C=C/C(=O)Nc1cc2c(Nc3ccc(F)c(Cl)c3)ncnc2cc1OCC1CC1		8.18			7.81			7.59	8.08	7.39	7.31	7.87	7.36	7.7	Train
COc1ccc2ncnc(Nc3ccc(OCc4ccccc4)cc3)c2c1		7.17			6.51			6.62	6.97	6.15	6.02	6.41	6.47	6.44	Train
COc1cc(/C=C2\CCCCC2=O)cc(OC)c1		4.73						5.69	4.84	6.28	6.31	5.3	6.24	6.61	Train
Cc1cccc(Nc2nc(Nc3cccc(NC(=O)/C=C/CN4CCOCC4)c3)ncc2F)c1		6.26						6.63	6.37	6.83	6.4	6.1	6.88	6.68	Train
O=C(Nc1ccc(Br)cc1)c1cc(Br)cc(Br)c1O		5.52			5.22			6.17	5.54	6.33	6.6	5.19	7.16	6.88	Train
CN=NCc1c(N)ncnc1Nc1ccc2c(cnn2Cc2cccc(F)c2)c1		7.92			7.08			7.12	7.7	6.56	7.64	7.29	7.19	8.09	Train
CC(C)(C)C(=O)Nc1nc(Nc2ccc(F)c(Br)c2)c2cc(CCc3ccccn3)[nH]c2n1		5.27						6.04	5.3	6.24	7.23	5.42	7.43	7.39	Train
Brc1cccc(Nc2ncnc3c2sc2ncsc23)c1.CO		7.4						7.73	7.4	6.98	7.06	6.68	7.82	7.83	Train
O=C(CCCCCCn1cc(-c2ccc3ncnc(Nc4ccc(OCc5nccs5)c(Cl)c4)c3c2)nn1)NO		8.44			6.15			7.61	8.42	7.05	7.48	6.14	6.97	8.49	Train
Fc1cccc(Cn2ncc3cc(Nc4ncnn5ccc(COCC6CCNCC6)c45)ccc32)c1		6.89			6.92			6.78	6.93	5.83	7.81	7.05	7.69	7.97	Train
CCCCNc1ncc2cc(-c3c(Cl)cccc3Cl)c(=O)n(C)c2n1		5.36						6.31	5.29	6.95	6.77	5.28	7.16	7.17	Train
COc1cc2ncnc(NC3CC3c3ccccc3)c2cc1OCCCN(C)C		7.57						7.75	7.48	7.12	7.5	6.48	7.74	8.25	Train
COc1ccccc1-c1cc2c(NC(C)c3ccccc3)ncnc2s1		7.72						7.57	7.57	6.83	7.03	6.47	7.16	7.9	Train
Cc1nc(F)ccc1[C@H](Nc1cc(C#N)c2ncnc(NCC(C)(C)C)c2c1)c1cn(C2(C(F)F)CC2)nn1		8.77						8.46	8.57	7.57	8.15	7.64	8.56	8.87	Train
N#CC(C#N)=C(O)c1cc(O)c(O)c(O)c1		5						5.69	4.98	6.14	5.97	4.52	6.49	6.41	Train
CN1CC[C@H](c2c(O)cc(O)c3c(=O)cc(-c4ccccc4Cl)oc23)[C@H](O)C1		5.12			4.8			5.76	5.23	6.38	7.27	4.76	6.94	7.79	Train
NC(=O)c1c(-c2ccc(Oc3ccccc3)cc2)nn2c1[nH]c1ccc(N)cc12		8.23						8.51	8.17	7.56	7.07	7.01	7.59	8.37	Train
CCOC(=O)c1cn2ncnc(Nc3ccc4[nH]ncc4c3)c2c1CC		7.3			5.48			7.05	7.23	6.78	6.64	5.56	6.65	7.48	Train
C=CC(=O)Nc1cc2c(Nc3cc(Cl)c(Cl)cc3F)ncnc2cc1OCCN(C)C		6.49						7.59	6.67	6.87	6.8	6.95	8	7.29	Train
C[C@@H](Nc1[nH]cnc2c3ccccc3nc1-2)c1ccccc1		6.38						7.11	6.69	6.68	6.6	6.16	6.86	7.3	Train
COc1cc2ncnc(Nc3cccc(Cl)c3F)c2cc1CN(C)C1(C(N)=O)CN(C(C)C)C1		8.05						7.77	7.91	7.44	7.64	7.1	7.28	8.46	Train
COc1cc2ncc(C#N)c(Nc3ccc(C)c(Br)c3)c2cc1OC		5.75						6.94	5.84	6.36	6.14	6	7.73	6.61	Train
C=CC(=O)Nc1cc(Nc2ncc(C(=O)OC(C)C)c(-c3coc4ccccc34)n2)c(OC)cc1N(C)C[C@H]1CCCN1C		6.52						7.8	6.45	6.89	6.84	7.02	7.87	7.59	Train
Cc1ccc(S(=O)(=O)NC(=O)c2ccc(C)nc2Cl)cc1		4.82						6.67	4.89	6.92	5.5	5.54	6.68	6.53	Train
COc1cc2c(N[C@@H]3C[C@H]3c3ccccc3)c(C#N)cnc2cc1OC1CCN(C)CC1		6.44						6.86	6.74	6.61	8.09	6.22	7.79	8.46	Train
COc1ccc(-c2nn(C(C)C)c3ncnc(N)c23)cc1OC		5.52						6.64	5.32	6.54	6.12	5.99	6.8	6.67	Train
CCCN(CC#CC(=O)Nc1ccc2ncc(C#N)c(Nc3cccc(Br)c3)c2c1)CCC		6.89			6.43			7.08	6.83	6.72	6.64	6.36	7.34	7.08	Train
CCCCCCCCCCCCCCNC(=O)c1cc(NCc2cc(O)ccc2O)ccc1O		4.57						5.16	4.69	5.64	6.24	4.94	6.4	6.23	Train
C=CC(=O)Nc1ccc(OC)c(Nc2cc(-c3[nH]c(SC)nc3C3CC3)ccn2)c1		8.64						7.86	8.37	7.26	6.84	7.33	7.12	7.71	Train
CC(C)(C)CNc1ncnc2c(Br)cc(N[C@H](c3cn(C4(C(F)(F)F)CC4)nn3)c3cccc4ncsc34)cc12		8.1						8.22	8.03	7.58	8.23	7.26	8.55	8.85	Train
COc1cc2ncc(C#N)c(Nc3ccc4c(cnn4Cc4ccccc4)c3)c2cc1NC(=O)/C=C/CN(C)C		6.89						8.01	6.94	8.06	7.39	6.88	7.9	8.17	Train
Cn1c(=O)c(-c2c(Cl)cccc2Cl)cc2cnc(N)nc21		5.25						6.13	5.18	6.97	6.49	5.19	6.4	7.11	Train
C=CC(=O)Nc1cccc(-n2c(=O)cc(C)c3cnc(Nc4ccc(N5CCN(C)C(C)C5)cc4OC)nc32)c1		6.77						7.89	7.11	7.71	7.82	6.8	7.8	8.69	Train
C/C=C/C(=O)Nc1cc2c(Nc3ccc(F)c(Cl)c3)ccnc2cc1CC		5.12						6.15	5.12	6.75	6.54	5.16	7.25	7.01	Train
Cc1ccc(Nc2ncc3cc(-c4c(Cl)cccc4Cl)c(=O)n(C)c3n2)cc1		6.32						7.14	6.55	7.13	6.5	6.14	6.99	7.21	Train
CC(C)C(C)C/C=C/C(=O)N1CCc2c(sc3ncnc(Nc4cc(O)cc(Cl)c4)c23)C1		9						8.05	8.92	7.23	7.69	6.91	7.4	8.72	Train
O=C(/C=C/CNC12CC3CC(CC(C3)C1)C2)N1CCc2c(sc3ncnc(Nc4ccc(Cl)c(Cl)c4)c23)C1		9						8.24	8.84	7.47	7.89	7.02	7.52	9.03	Train
Fc1cc(F)cc(NC(=S)Nc2ccc3ncnc(Nc4cccc(Cl)c4)c3c2)c1		7.22						7.06	7.25	6.84	6.53	6.55	7.32	6.83	Train
CC(=O)Oc1ccc2c(c1)c(C(=O)Nc1ccccc1)c(SSc1c(C(=O)Nc3ccccc3)c3cc(OC(C)=O)ccc3n1C)n2C		5.28						6.38	5.19	7.4	6.57	5.87	6.58	7.18	Train
COc1cc2nc(Cl)nc(Nc3ccc(S(=O)(=O)N(C)C)cc3)c2cc1OC		4.17						5.85	4.45	6.35	6.06	5.64	6.65	6.38	Train
C#Cc1cccc(Nc2ncnc3ccc(OCCCCOP(N)(=O)N(CCCl)CCCl)cc23)c1		7.96			5.68			7.1	7.97	6.77	7.44	6.01	7.1	8.03	Train
COc1ccc(Nc2ncnn3ccc(CN4CCC(N)CC4)c23)cc1Cl		6.68			7.15			6.73	6.65	6.07	7.46	7.1	7.56	7.58	Train
C=CC(=O)N1CCOc2ccc(Nc3nc(Nc4ccc5c(c4)CC(=O)N5)ncc3C(C)=O)cc21		7.26						7.51	7.38	6.92	7.77	6.9	8.12	8.17	Train
CCCCc1cc(/C=C(\C#N)C(N)=O)cc(CCCC)c1O		4.26						5.31	4.32	6.63	6.33	4.62	6.41	6.9	Train
CCCCCCCCCCCCCCCCCCNC(=O)COc1cc(O)c2c(=O)cc(-c3ccccc3)oc2c1		6.33						6.88	6.2	7.55	6.69	5.4	6.41	7.65	Train
CNC(=O)c1ccc(S(=O)(=O)Oc2ccc(/C=C(\C)[N+](=O)[O-])cc2OC)cc1		5.4						5.88	5.52	6.33	6.89	5	6.93	7	Train
Cc1cccc(Nc2ncnc3ccc(/N=N/N(C)C)cc23)c1		7.62						7.2	7.81	6.94	6.52	6.24	6.84	7.15	Train
COc1cccc(Nc2[nH]nc3ncnc(Nc4cccc(Cl)c4)c23)c1		8.1						7.6	7.62	7.25	7.08	7.12	6.88	7.92	Train
Cc1cc(Nc2ncc3c(n2)N([C@H]2CCN(C(=O)CN(C)C)C2)C(=O)N(c2ccccc2Cl)C3)ccc1N1CCN(C)CC1		7.58						7.84	7.74	7.33	8.04	7.22	7.84	8.7	Train
O=C(c1cc2ccccc2[nH]1)c1cc2c(Nc3ccc(F)cc3)ncnc2s1		7.36						7.37	7.46	6.83	6.56	6.44	6.94	7.33	Train
CN(C)c1cccc2c(S(=O)(=O)NCCN/N=N/c3ccc4ncnc(Nc5cccc(Cl)c5)c4c3)cccc12		5.85						6.2	5.76	6.17	7.83	6.18	7.99	7.68	Train
O=C(Nc1ccc(Cl)cc1)c1ccc(N(CCCl)CCCl)cc1		5.83			5.48			6.34	5.87	6.44	6.96	5.45	7.7	7.14	Train
COc1cc2ncnc(C#C[C@@](C)(Cc3ccccc3)N3CCC(C(=O)O)CC3)c2cc1OC		7.48						7.71	7.52	6.83	7.62	6.26	7.89	8.48	Train
O=S(=O)(c1ccc(/N=C/c2cc(Br)ccc2O)cc1)N1CCCCC1		5.01						5.46	4.9	5.39	6.66	5.06	7.07	6.68	Train
COc1cc(/C(C)=C(\C#N)C(=O)O)ccc1O		2.96						4.75	2.95	5.65	5.86	4.84	5.61	6.48	Train
C=CC(=O)Nc1cccc(N2C(=O)N(c3ccc4ccccc4c3)Cc3cnc(Nc4ccc(N5CCN(C)CC5)cc4OC)nc32)c1		9.1						8.43	8.77	7.22	8.18	8.04	8.75	8.77	Train
c1ccc2ncncc2c1		7.57						6.77	7.6	6.21	5.97	6.14	5.56	7.05	Train
COc1cc(-n2cc(CN3C[C@H](C)N[C@H](C)C3)nn2)ccc1Nc1ncc(Cl)c(Nc2ccccc2S(=O)(=O)C(C)C)n1		6.06	6.14	8.52			8.52	5.88	6.18	5.99	8.51	6.07	7.45	8.39	Train
S=C(NNc1nncc2ccccc12)Nc1ccc(Cl)cc1		7.19						7.16	7.07	6.63	6.58	6.83	6.99	7.19	Train
COc1cc(N(C)CCN(C)C)c(NC(=O)/C=C\C(C)C)cc1Nc1ncc(C#N)c(-c2cn(C)c3ccc(F)cc23)n1		6.38						6.84	6.64	6.66	7.33	7	7.18	7.5	Train
C=CC(=O)Nc1cccc(NC(=O)Nc2ccnc(Nc3ccc(N4CCN(C)CC4)cc3OC)n2)c1		7.77						8.04	7.81	7.54	7.14	7.13	7.32	8.14	Train
Cc1oc2ncnc(Nc3cccc(Cl)c3)c2c1C(=O)NCCO		5.57						6.29	5.56	6.58	7.71	5.73	7.77	7.78	Train
NC(=S)N1N=C(c2ccc(Cl)c(Cl)c2)CC1c1ccc(F)cc1		5.2						5.86	5.18	6.57	6.35	5.15	6.24	6.75	Train
CCS(=O)(=O)CC(=O)NCCn1ccc2ncnc(Nc3ccc(Oc4cccc(C(F)(F)F)c4)c(Cl)c3)c21		7.51			8.07			6.88	7.6	6.51	7.28	8.14	7.08	7.4	Train
C=CC(=O)Nc1cccc(N2C(=O)N(C)Cc3cnc(Nc4ccc(N5CCC(N(C)C)CC5)cc4OC)nc32)c1		8.45						7.8	8.4	6.81	8.1	7.75	7.86	8.71	Train
Cc1cccc(Nc2ncnc3cnc(N(C)C)nc23)c1		8.4						7.41	8.38	6.71	7.15	7.38	6.75	7.95	Train
C=CC(=O)Nc1cc(Nc2ncc3ccc(-c4cnc5c(ccn5C)c4)n3n2)c(OC)cc1N(C)CCN(C)C		8.3						8.18	8.28	7.19	7.61	7.78	7.66	8.51	Train
COc1ccc2[nH]c3ncnc(Nc4cccc(Br)c4)c3c2c1		8.92						7.3	8.83	6.4	6.59	6.74	6.53	7.47	Train
c1ccc(CCCN(c2cc3ncnc(Nc4ccc5[nH]ccc5c4)c3s2)n2ccnc2)cc1		9						7.83	8.97	6.67	7.3	6.95	7.71	7.98	Train
COc1cc2cc3ncc(C#N)c(Nc4ccc(F)c(Cl)c4)c3cc2cc1OC		6.17						6.43	6.1	6.61	6.78	6.03	7.47	6.8	Train
COc1cc(/C=C2\CCC/C(=C\c3ccc(O)c(O)c3)C2=O)cc(OC)c1		6.4						6.6	6.08	6.58	7.27	5.72	7.71	7.54	Train
COc1cc2c(Nc3ccc(C)c(Br)c3)ncnc2cc1OCCOCCOCCNC(=O)Cn1cnc([N+](=O)[O-])n1		8.2						8.07	8.3	6.95	7.95	7.15	8.09	8.79	Train
C=CNC(=O)NCCOc1cc2ncnc(Nc3ccc(Br)cc3F)c2cc1NC(=O)C=C		7.54						7.76	7.5	7.11	6.71	6.52	7.51	7.55	Train
NP(=O)(OCCCCOc1ccc2ncnc(Nc3cccc(Br)c3)c2c1)N(CCCl)CCCl		8.13			7.09			7.59	8.28	7.34	7.24	6.85	7.08	7.91	Train
NC(=S)N1N=C(c2ccc(Br)c(Br)c2)CC1c1ccc(Cl)cc1		5.09						5.8	5.06	6.46	6.76	5.3	6.6	6.97	Train
c1ccc(Nc2nccc(-c3cccnc3)n2)cc1		4						5.62	3.91	6.09	5.32	5.01	5.72	6.32	Train
Nc1scc2c1c(Nc1ccc(S(N)(=O)=O)cc1)nc1ncnc(N)c12		4.53						5.92	4.44	6.49	6.54	5.66	6.8	6.95	Train
CCN(CC)C/C=C/C(=O)N1CC[C@@H](n2cc(C(=O)Nc3nc4cc(Cl)ccc4o3)c3c(N)ncnc32)C1		7.51						7.58	7.65	6.21	7.46	7.27	8.05	7.98	Train
COc1ccc2ncncc2c1		7.52						7.04	7.44	6.58	6.7	6.43	6.53	7.52	Train
Nc1ccccc1NC(=O)/C=C/c1ccc(-c2ccc3ncnc(Nc4ccc(OCc5cccc(F)c5)c(Cl)c4)c3c2)o1		7.59			8.06			7.86	7.63	7.66	7.36	7.93	7.86	7.81	Train
CCCC(=O)N1CC[C@H](N2C(=O)N(c3ccccc3Cl)Cc3cnc(Nc4ccc(N5CCN(C)CC5)c(C)c4)nc32)C1		7.54						7.69	7.78	7.09	7.87	6.92	7.89	8.42	Train
C=CC(=O)Nc1cccc(Oc2nc(Nc3ccc(CC(=O)N4CCOCC4)cc3)ncc2Cl)c1		7						7.41	7.07	6.7	5.89	6.87	7.3	6.55	Train
Cc1cc(CCC(=O)O)[nH]c1/C=C1\C(=O)Nc2ncnc(Nc3ccc(F)c(Cl)c3)c21		8.33						7.58	8.22	7	7.09	6.63	7	8.02	Train
Cc1ncc([N+](=O)[O-])n1CCOC(=O)/C=C/c1ccccc1		5.11			4.97			5.99	5.04	6.51	5.97	4.83	6.43	6.51	Train
C=CC(=O)Nc1cccc(-c2c(Cl)sc3ncnc(N[C@H](CO)c4ccccc4)c23)c1		7.09						6.96	7.19	6.7	6.76	6.42	6.4	7.5	Train
C#Cc1cccc(Nc2ncnc3cc4c(cc23)N(CCCN2CCCCC2)C(=O)CO4)c1		6.68						7.41	6.67	7.3	7.05	6.63	7.36	7.66	Train
CC(=O)N1N=C(c2ccc(Br)cc2)CC1c1ccc(C(=O)OC(C)Cn2c([N+](=O)[O-])cnc2C)cc1		5.22			5.08			5.9	5.11	6.57	7.16	5.02	7.09	7.61	Train
CCNC(=O)O[C@@H]1CN[C@H](C#Cc2cc3ncnc(Nc4ccc(OCc5cccc(F)c5)c(Cl)c4)c3s2)C1		6.9			7.2			7.51	7.25	7.3	7.65	7.45	7.71	8.04	Train
C=CC(=O)NC1(C2CCNc3c(C(N)=O)c(-c4ccc(Oc5ccccc5)cc4)nn32)CC1		8.49						9.47	8.75	8.09	7.26	6.57	7.85	9.42	Train
Cn1nc(-c2ccc3occc(=O)c3c2)c2c(N)ncnc21		5						6.37	4.87	7	6.99	5.82	7.17	7.46	Train
O=C(O[C@H]1CN[C@H](C#Cc2cc3ncnc(Nc4ccc(OCc5ccccn5)c(Cl)c4)c3s2)C1)N1CCOCC1		7.3			7.52			7.4	7.22	7.29	7.38	7.52	7.18	7.93	Train
C=CC(=O)Nc1cc2c(Nc3ccc(Br)cc3F)ncnc2cc1OCCNC(=O)/C=C/CC		7.44						7.45	7.48	6.74	6.84	6.45	7.46	7.49	Train
Cc1ccc(C2=NN(C(N)=S)C(c3ccccc3Br)C2)cc1C		5.38						6.34	5.64	6.97	6.17	5.3	6.31	6.76	Train
COc1ccc(-n2cc(NC(=O)c3ccc(NS(=O)(=O)c4ccccc4)cc3)cn2)cc1		4.58						5.75	4.55	6.45	6.51	5.42	6.81	6.72	Train
CCN(CCO)CCCOc1ccc2c(Nc3cccc(NC(=O)Nc4ccc(F)c(Cl)c4)c3)ncnc2c1		6.78						7.09	6.73	7.11	6.79	6.99	6.99	7.22	Train
CS(=O)(=O)CCNc1nc(-c2ccc3ncnc(Nc4ccc(OCc5cccc(F)c5)c(Cl)c4)c3c2)cs1		8			7.85			7.66	7.72	7.6	7.61	7.61	7.19	8.22	Train
Cn1c(=O)c(-c2c(Cl)cccc2Cl)cc2cnc(Nc3cccc(C(=O)O)c3)nc21		6.72						7.3	6.85	7.15	6.56	6.49	7.11	7.26	Train
OCC(O)CNc1c(Br)cccc1Nc1ncnc2ccncc12		9.03						7.5	8.86	6.55	7.39	7.12	7.4	8	Train
COc1cc(Cc2cnc(N)nc2N)cc(CC(C)O)c1O		6.76						6.12	6.71	5.51	7.13	5.68	7	7.35	Train
O=C(Nc1ccc2nccc(Nc3cccc(Cl)c3)c2c1)C1CCC2(CC1)OOC1(O2)C2CC3CC(C2)CC1C3		6.89						6.57	6.91	6.19	6.51	6.1	6.45	7	Train
Cc1ncnc(Nc2ccc(OCc3cccc(F)c3)c(Cl)c2)c1/C=C(\F)C(=O)NCCN1CCCC1		8.52			7.72			7.68	8.28	7.15	7.25	7.75	7.77	7.6	Train
O=C(/C=C/CN1C2CCC1CC2)N1CCc2c(sc3ncnc(Nc4ccc(F)c(Cl)c4)c23)C1		8.96						7.83	8.99	7.27	7.43	7	6.8	8.53	Train
N#Cc1cnc2cc3c(cc2c1Nc1cccc(Br)c1)OCO3		5.17						6.43	5.14	7.2	6.42	5.44	6.97	7.06	Train
NC(=S)N1N=C(c2ccc(Cl)c(Cl)c2)CC1c1ccc(Br)cc1		5.16						5.96	5.3	6.52	6.54	5.41	6.51	6.82	Train
CCN(CC)CCOc1ccc(Nc2cc(NC(=O)Nc3c(Cl)cccc3Cl)ncn2)cc1		6.42						6.13	6.39	6.04	6.04	6.51	6.02	6.09	Train
CCOc1cc2ncnc(Nc3cccc([N+](=O)[O-])c3)c2c2c1OCCO2		8.01						7.92	7.9	7.03	6.31	7.3	7.15	7.34	Train
Cn1c(SSc2c(C(=O)Nc3ccc(C(=O)O)cc3)c3ccccc3n2C)c(C(=O)Nc2ccc(C(=O)O)cc2)c2ccccc21		4.77						6.64	4.78	7.42	7.09	6.12	7.81	7.68	Train
COc1cc(C=O)ccc1-c1cc2c(Nc3ccccc3)ncnc2s1		7.7						7.71	7.76	6.67	6.38	6.31	7.28	7.32	Train
C=CC(=O)C(CCCN1CCOCC1)c1cc2c(Nc3cccc(Br)c3)ncnc2cn1		8.57						7.8	8.4	7.26	7.66	7.38	7.37	8.37	Train
COc1ccc(-c2cc(=O)c3c(O)cc(O)cc3o2)cc1		8.4						6.95	8.65	6.55	6.04	6.26	4.68	7.38	Train
Cc1cccc(Nc2ncnc3ccc(NC(=O)N(CCCl)N=O)cc23)c1		5.97			4.91			6.15	5.94	6.61	6.37	4.99	6.54	6.78	Train
Cc1cncc(COc2ccc(Nc3ncnn4ccc(CN5CCC(N)CC5)c34)cc2Cl)c1		7.07			7.22			6.9	7.09	6.12	7.43	7.29	7.48	7.61	Train
COc1ccccc1C(=O)NCc1ccc(-c2nn(C3CCC(OC(=O)c4ccc(C)cc4)CC3)c3ncnc(N)c23)cc1		6.26						7.21	6.16	7.15	6.37	6.44	6.72	7.24	Train
CC1(C)C(=O)N([C@H]2CCc3c(O)cccc32)c2nc(Nc3ccccc3)ncc21		5	5.9		5			5.69	4.93	5.86	5.78	4.92	6.71	6.14	Train
C#CCOc1cc2c(Nc3cccc(Cl)c3)ncnc2cc1OC		7.59						7.26	7.66	6.5	6.28	6.97	6.67	7.04	Train
OCc1ccc(-c2cc3ncnc(Nc4ccc(OCc5cccc(F)c5)c(Cl)c4)c3s2)o1		8.52			6.91			7.81	8.51	7.29	7.41	6.81	7.33	8.23	Train
O=[N+]([O-])c1cccc2ncnc(Nc3cccc(Br)c3)c12		6.45						6.54	6.39	6.34	5.43	6.26	6.05	5.96	Train
O=C(Nc1ccc(C(O)c2ccccc2)cc1)c1cc2ccccc2[nH]1		4.42						5.63	4.49	6.02	5.8	5.11	6.48	6.2	Train
CN1CCN(C/C=C/C(=O)N2CCc3c(sc4ncnc(N[C@H](CO)c5ccccc5)c34)C2)CC1		7.05						6.94	7.16	6.92	7.05	7	6.4	7.62	Train
C=CC(=O)Nc1cccc(Nc2nc(Nc3ccc(OCCCS(C)(=O)=O)c(F)c3)ncc2F)c1		7.26						7	7.27	6.82	7.03	7.2	7.14	7.29	Train
COc1cc2c(Nc3ccc(NC(=O)Nc4cccc(Cl)c4)cc3)ncnc2cc1OCc1ccccc1		5.33						6.7	5.25	7.37	6.88	5.8	7.79	7.4	Train
CO/N=C/c1c(N)ncnc1Nc1ccc2c(cnn2Cc2ccc(F)cc2)c1		6.98			6.72			6.79	7.13	6.58	6.98	7	6.57	7.4	Train
CCN1CCC(Nc2ccc3c(c2)C(=C(c2ccc(Cl)cc2)c2ncc[nH]2)C(=O)N3)CC1		6.86						7.62	6.89	7.57	7.39	6.55	7.6	8.1	Train
COc1cc2ncnc(Nc3cccc(Cl)c3F)c2cc1CN(C)CC(N)=O		7.7						7.45	7.56	7.11	7.03	6.94	7.22	7.63	Train
Nc1nc(N)c2c(Nc3cccc(Cl)c3)[nH]nc2n1		6.66						7.02	6.77	7.02	6.42	6.34	6.65	7.03	Train
Brc1cccc(Nc2ncnc3ccsc23)c1		7.96						7.19	7.87	6.49	6.28	6.45	6.14	7.35	Train
C=CC(=O)N1CCC[C@@H](n2nc(C(=O)Nc3nc4cc(CCOC)ccc4o3)c3c(N)ncnc32)C1		7.64						8.67	7.58	7.69	7.41	7.76	7.87	8.62	Train
S=C(NCCN1CCOCC1)Nc1ccc2ncnc(Nc3ccc(Cl)c(Cl)c3)c2c1		8.04						7.66	8.08	7.5	7.82	6.79	7.49	8.47	Train
COc1cc2ncc(C(=O)NC3CC(C)(C)N([O])C(C)(C)C3)c(Nc3ccc(F)c(Cl)c3)c2cc1OC		6.37						6.85	6.45	7.14	7.64	5.82	7.84	7.87	Train
COc1cc2c(c(OC)c1)C(=O)N(c1cccc(C(=O)N3CCCCC3)c1)CC2		5.91						6.25	5.82	6.02	5.98	5.85	6.86	6.11	Train
CC(=O)N1CCN(Cc2ccn3ncnc(Nc4ccc5c(cnn5Cc5cccc(F)c5)c4)c23)CC1		6.15			6.21			6.79	6.36	6.77	7.05	6.31	7.04	7.37	Train
COc1ccc(NC(=O)Nc2nc3nc(NCCCN4CCN(C)CC4)ncc3cc2-c2c(Cl)cccc2Cl)cc1		6.14						7.57	6.27	7.89	7.5	7.02	7.62	8.15	Train
COc1cccc(-n2cc(NC(=O)c3cccc(NS(=O)(=O)c4ccc(Cl)cc4)c3)cn2)c1		4.81						6.29	4.82	7.25	6.81	5.53	7.08	7.33	Train
Oc1ccc(-c2cc3c(NCc4ccc(F)cc4)ncnc3[nH]2)cc1		7.59						6.86	7.61	6.34	7.43	6.46	6.95	7.9	Train
O=C(OCc1ccccc1)c1cc(NCc2cc(O)ccc2O)ccc1O		7.1						6.76	6.75	6.01	6.62	6.47	7.41	6.83	Train
C=C(C)C(=O)N1CCC[C@@H](n2nc(C(=O)Nc3nc4cc(Cl)ccc4o3)c3c(N)ncnc32)C1		6.03						7.36	6.01	6.98	7.06	6.79	7.5	7.67	Train
OCCNC1CCN(Cc2ccn3ncnc(Nc4ccc5c(cnn5Cc5cccc(F)c5)c4)c23)CC1		7.32			7.51			6.96	7.33	5.81	7.89	7.42	7.74	8.11	Train
C=CC(=O)Nc1cccc(Nc2nc(Nc3ccc(Oc4ccnc(C(=O)NC)c4)cc3)ncc2F)c1		6.26						7.67	6.2	7.2	6.88	7.06	8.12	7.51	Train
CCOc1cc2ncnc(Nc3ccc(OCC4CC4)c(Cl)c3)c2cc1NC(=O)[C@@H]1COC(=O)N1		7.42						7.69	7.4	7.28	7.3	6.9	7.84	7.86	Train
CCN1CCC(c2ccc(Nc3nc(N4CCC[C@@H](NC(=O)c5ccc(OC)cc5)C4)cnc3C(N)=O)cc2)CC1		6.26						6.55	6.15	6.91	8.04	6.35	7.74	7.96	Train
COc1ccc(OC)c(Nc2cc(Nc3ccc(S(N)(=O)=O)cc3)ncn2)c1		6.33						6.23	6.29	5.96	6.26	6.4	6.52	6.34	Train
COc1cc2c(Nc3ccc(Br)cc3F)ncnc2cc1OCCn1ccnn1		6.4						7.21	6.57	7.77	7.09	5.82	7.06	7.88	Train
COc1cc2ncnc(Nc3ccc(F)c(Cl)c3)c2cc1NC(=O)/C=C/CN1C[C@@H]2OCCO[C@@H]2C1		8.49			7.85			7.36	8.41	6.92	8.12	7.72	7.33	8.58	Train
Nc1ncnc2c1c(-c1ccccc1)cn2C1CCC(O)C1		6.1						6.42	6.14	6.2	6.28	5.62	6.44	6.94	Train
Cc1nc(N(C)c2ccc3ccoc3c2)c2cc(C)oc2n1		6.51						7.02	6.56	6.65	6.23	5.64	6.84	7.01	Train
CS(=O)(=O)CCNC(=O)C1=Cc2c(ncnc2Nc2ccc(Oc3cccc4sccc34)c(Cl)c2)NCC1		7.33			7.52			6.64	7.47	5.72	7.49	7.67	7.1	7.67	Train
NC(=O)C1CCN(Cc2ccc(-c3cc4ncnc(Nc5ccc6[nH]ccc6c5)c4s3)cc2)CC1		8.15						7.8	8.31	7.02	6.95	6.58	7.13	7.92	Train
COc1ccc(/C=C/C(=O)c2ccc(NC(=O)c3cc4cc5cc(C)ccc5nc4s3)cc2)cc1OC		6.3						6.78	5.92	7.04	6.56	5.86	7.41	6.88	Train
Nc1ncnc2c1c(-c1cccc(O)c1F)nn2C1CCCC1		5.75						6.32	5.74	5.83	6.95	5.64	7.71	7.01	Train
COCCn1c(=O)oc2cc3ncnc(Nc4ccc(OC)c(OC)c4)c3cc21		7.26						7.29	7.19	6.92	6.75	6.27	7.22	7.33	Train
O=C(c1cc2ccccc2[nH]1)c1cc2c(Nc3cccc(Cl)c3)ncnc2s1		7.78						7.34	7.65	6.74	6.63	6.27	6.67	7.55	Train
COc1cccc(-c2cn(C3CCN(CC(N)=O)C3)c3ncnc(N)c23)c1		6.36						6.43	6.46	5.96	6.83	6.61	6.55	7.2	Train
O=C(OCCC12C[C@H]3C[C@@H](C1)C[C@@H](C2)C3)c1cc(NCc2cc(O)ccc2O)ccc1O		5.9						6.82	6.07	6.73	7.27	6.13	7.6	7.7	Train
N#CC(C#N)=C(C#N)c1cc(O)c(O)c(O)c1		5.52						5.94	5.4	6.07	6.18	4.68	6.71	6.61	Train
Cc1cc(N2CCOCC2)cc2[nH]c(-c3c(NC[C@@H](O)c4cccc(Cl)c4)cc[nH]c3=O)nc12		5.8	5.31		4.77			5.46	5.64	5.26	6.8	4.67	6.87	6.99	Train
C=CC(=O)N1CCC[C@@H](n2nc(-c3cccc(C(F)(F)F)c3)c3c(N)ncnc32)C1		6.43						8.47	6.28	7.91	5.99	6.98	7.2	7.8	Train
CC(C)(O)CC(=O)NCCc1ccc2ncnc(Nc3ccc(Oc4cccc(C(F)(F)F)c4)c(Cl)c3)c2c1		8.01			7.72			6.84	7.99	6.55	7.39	7.75	6.73	7.62	Train
COc1ccccc1C(=O)NCc1ccc(-c2nn([C@@H]3CCc4ccccc43)c3ncnc(N)c23)cc1		6.26						7.06	6.09	6.9	5.73	5.95	6.96	6.55	Train
Cn1c2ccccc2c2c(Nc3cccc(Br)c3)ncnc21		6.13						6.75	6.17	6.21	5.45	5.61	6.48	6.33	Train
Oc1ccc(/N=N/c2ccc(O)cc2O)cc1		4.24						5.21	4.23	6.23	6.8	5.37	6.38	6.95	Train
COc1ccncc1-c1cc(C(=O)/N=c2\[nH]c3ccccc3n2CC(C)(C)O)ccn1		5						6.27	4.99	6.89	6.72	5.65	6.94	7.08	Train
O=C(CCCCCn1cc(-c2ccc3ncnc(Nc4cccc(Cl)c4F)c3c2)nn1)NO		9.57			6.41			7.86	9.79	7.2	7.66	6.63	6.81	8.78	Train
CCOC(=O)c1cn2ncnc(Nc3ccc(Oc4ccccc4)cc3)c2c1CC		6.21			6.09			7.05	6.33	7.02	6.24	5.94	6.81	6.98	Train
CCOc1cc2ncnc(Nc3ccc(NS(=O)(=O)c4ccccc4)cc3)c2cc1NC(=O)/C=C/CN1CCCC1		7.68			7.35			8.02	7.76	7.2	7.14	7.2	7.54	8.03	Train
CC(C)N1CCC(c2ccc(Nc3nc(N4CCC[C@@H](NC(=O)N(C)C)C4)cnc3C(N)=O)cc2)CC1		5.26						6.31	5.53	6.71	7.5	6.28	7.18	7.6	Train
CCNC(=O)Nc1ccc2ncnc(Nc3ccc(OCc4cccc(F)c4)c(Cl)c3)c2c1		7.46			6.9			7.51	7.47	7.47	7.48	6.92	7.47	7.96	Train
CCOc1cc([N+](=O)[O-])c(C(=O)Nc2ccc(OCc3ccccn3)c(Cl)c2)cc1NC(=O)/C=C/CN(C)C		6.07						7.44	6.04	7.65	6.9	6.58	7.43	7.65	Train
O[C@H]1CC[C@H](Nc2ncc3nc(Nc4c(F)cc(F)cc4F)n([C@H]4CCOC4)c3n2)CC1		6.42						6.99	6.4	6.17	6.39	6.07	7.64	6.83	Train
O=C(Nc1ccccc1)N(Cc1ccc(F)cc1)Cc1cccc(Cl)c1O		5.7			5.46			6.48	5.73	6.55	5.37	5.41	6.54	6.03	Train
COc1cc2c(Nc3ccc(NC(=O)Nc4ccccc4)cc3)ncnc2cc1OCc1ccccc1		5.53						6.79	5.45	7.13	6.47	5.95	7.56	6.96	Train
O=C1CSC(N/N=C/c2ccc(Br)cc2)=N1		5.76			5.61			6.34	5.71	6.6	6.88	5.61	7.3	7.26	Train
COc1ccc(C(/C=C/c2ccccc2Cl)=N\NC(N)=S)cc1		5.11						6.54	5.12	7.36	6.07	5.28	6.52	6.98	Train
Ic1cccc(Nc2ncnc3ccccc23)c1		7.1						6.69	7.18	6.43	5.47	6.67	5.8	6.15	Train
CC(=O)Oc1cccc2c1c(C(=O)Nc1ccccc1)c(SSc1c(C(=O)Nc3ccccc3)c3c(OC(C)=O)cccc3n1C)n2C		4.7						6.39	4.68	7.22	6.74	5.94	7.24	7.32	Train
C=CC(=O)Nc1ccc2ncnc(Nc3ccc(F)c(Br)c3)c2n1		8.92			7.59			7.98	8.84	7.21	7.3	7.65	7.21	8.25	Train
C=CC(=O)Nc1cc2c(Nc3cc(OC)c(Cl)cc3OC)ncnc2cc1OCCNC(=O)CN(C)C		7.85						7.84	7.84	6.96	7.38	7.54	7.78	7.95	Train
COc1cc2ncnc(N(C)c3ccc(C)cc3)c2cc1OC		5.4						6.17	5.34	5.96	6.51	5.77	7.19	6.69	Train
[O-][N+]1(CCCNc2cc3ncnc(Nc4cccc(Br)c4)c3cn2)CCOCC1		9.13						7.87	8.82	7.17	7.32	7.3	7.09	8.27	Train
CCNCc1ccc(-c2cc3ncnc(Nc4ccc(OCc5cccc(F)c5)c(Cl)c4)c3s2)[nH]1		8.22			7.17			7.64	8.03	7.12	7.44	7.24	7.47	7.98	Train
C#Cc1cccc(Nc2ncnc3cc(OCC)c(NC(=O)/C=C/CN4CCCCC4)cc23)c1		8.21						7.84	8.32	7.03	7.06	6.98	7.24	7.97	Train
COc1cc2ncnc(Nc3ccc(Cl)c(NC(=O)c4cccc(N(C)C)c4)c3)c2cc1OC		6						7.11	5.8	6.9	7.08	6.64	8.11	7.43	Train
O=C(NCCCN1CCOC1=O)c1cnc(NCc2cc(Cl)ccc2Cl)nc1NC1CCCC1		5.39	5.22					5.47	5.34	5.17	7.11	5.36	6.95	7.09	Train
CN1CCN(CCCOc2n[nH]c3ncnc(Nc4ccc(OCc5ccccn5)c(Cl)c4)c23)CC1		7.85						8.1	7.87	7.64	7.71	8.08	7.63	8.52	Train
O=C(NS(=O)(=O)c1ccc(F)cc1)c1cncc(Br)c1		5.49						6.46	5.54	7.25	6.28	5.2	6.37	7.01	Train
C[C@@H]1[C@H](NC(=O)N(C)C)CCCN1c1cnc(C(N)=O)c(Nc2ccc(C3(C)CCN(C4CCC4)CC3)cc2)n1		6.26						6.72	6.43	6.84	8.27	6.22	7.78	8.44	Train
O=C(Cc1ccccc1)Nc1cccc(-c2nc3sccn3c2-c2ccnc(Nc3ccc4c(c3)CCNC4)n2)c1		6			7.26			7.7	6.05	7.59	7.15	7.05	7.99	7.92	Train
N=c1oc2ccccc2cc1C(=O)N/N=C1\C(=O)Nc2ccc(S(=O)(=O)N3CCOCC3)cc21		6.69						6.41	6.8	5.75	7.44	6.39	7.16	7.67	Train
C=CC(=O)N1CCC[C@@H](n2nc(I)c3c(N)ncnc32)C1		6.55						7.78	6.52	7.6	6.07	6.98	6.63	7.37	Train
CCOC(=O)c1cn2ncnc(Nc3ccc4c(cnn4Cc4ccccc4)c3)c2c1C(C)C		6.7			6.68			7.23	6.71	6.91	7.35	6.66	7.49	7.74	Train
C=CC(=O)Nc1cccc(N2C(=O)C3CCCCN3C(=O)c3cnc(Nc4ccc(N5CCN(C)CC5)cc4OC)nc32)c1		8.61						7.95	8.29	6.7	7.58	7.2	7.93	8.31	Train
O=C(Nc1cccc(Br)c1)Nc1ccc(Oc2ncnc3sc4c(c23)CCCC4)cc1Cl		5.9						6.76	5.94	7.01	6.79	5.88	6.96	7.4	Train
COc1cc2ncnc(Nc3cccc(Cl)c3F)c2cc1CN1CCC[C@H]1CC(N)=O		6.89						7.47	7	7.17	6.69	6.63	7.77	7.19	Train
Nc1ncnc2c1c(-c1cnc3ccccc3c1)nn2C1CCCC1		6.27						7.22	6.04	7.11	6.85	6.03	7.33	7.63	Train
N#CCC(=O)N/N=C1\C(=O)Nc2ccc(S(=O)(=O)N3CCOCC3)cc21		7.64			6.62			6.81	7.63	5.81	6.67	6.66	6.59	7.28	Train
Nc1ncnc2c1c(-c1ccccc1)cn2C(CO)Cc1ccc(O)cc1		4.88						6.23	5.21	6.76	6.03	5.2	5.52	7.19	Train
COc1cc2c(cc1OC)Sc1nc(C)nc(Nc3ccc4c(c3)CN=N4)c1NC2		4.79						6.52	4.59	7.19	7.06	6.05	7.24	7.82	Train
COc1cc2ncnc(Nc3cccc(Br)c3)c2cc1NC(=O)/C(F)=C/CN(C)C		8.59						7.87	8.32	7.36	7.38	6.81	7.22	8.31	Train
CN1CCN(Cc2ccc(NC(=O)c3cccc(NC(=O)c4cnc5[nH]ccc5c4)c3)cc2C(F)(F)F)CC1		6.17						7.03	6.26	6.89	7.2	6.1	8.07	7.49	Train
Nc1nc(Nc2ccc(Cl)cc2F)c2cc(Cc3ccc(Cl)cc3Cl)[nH]c2n1		5.6						6.17	5.34	6.77	7.33	5.7	7.17	7.55	Train
CN(CCCO)c1nc(Nc2ccc(F)cc2)nc2cnc(Nc3ccc(N4CCC(N(C)C)CC4)cn3)cc12		7.28						7.52	7.43	6.6	7.21	7.92	7.77	7.61	Train
Cc1cccc(Nc2ncnc3ccccc23)c1		6.04						6.45	6.13	6.7	5.42	5.8	5.95	6.14	Train
COc1cc(OC)cc(C2CC(c3ccc(Cl)c(Cl)c3)=NN2C(C)=O)c1		4.59						6.01	4.6	7.11	7.02	5.33	7.02	7.57	Train
COc1ccccc1C(=O)NCc1ccc(-c2nn([C@@H]3C[C@@H](O)C4CC43)c3ncnc(N)c23)cc1		6.26						7.49	6.37	7.46	6.75	6.77	7.08	7.66	Train
CC(C)=CC[C@@H](OC(=O)/C=C\C(=O)c1ccc(Cl)cc1)C1=CC(=O)c2c(O)ccc(O)c2C1=O		7.49						7.31	7.48	6.74	7.29	6.69	6.9	8.08	Train
NP(=O)(Oc1ccc2ncnc(Nc3cccc(Br)c3)c2c1)N(CCCl)CCCl		8.04			5.92			6.86	8.17	6.34	7.31	6.08	6.92	7.85	Train
NC(=S)N/N=C(/C=C/c1ccccc1)c1ccccc1		5.62						6.31	5.21	6.79	6.41	5.3	6.64	7.08	Train
COc1ccc(N2CCN(CC(O)COc3ncnc4ccccc34)CC2)cc1		6.56						6.63	6.57	5.88	6.67	6.76	6.54	7.22	Train
COc1cc2c(Oc3ccc(-c4cnc(Cc5ccccc5)n(C)c4=O)cc3F)ccnc2cc1OCCCN1CCOCC1		5.77						7.09	5.86	7.79	6.72	6.18	7.07	7.66	Train
Cc1ccc(Oc2ccc(Nc3ncnc4ccc(-c5cn(CCCCCCC(=O)NO)nn5)cc34)cc2C)cn1		8						8.09	8.06	7.97	8.31	6.89	7.9	9.07	Train
O=C(OCC1CCCCC1)c1cc(NCc2cc(O)ccc2O)ccc1O		5.92						6.48	6.02	6.37	6.91	6.12	7.03	7.25	Train
CC(C)(C)CNc1ncnc2ccc(N[C@H](c3cn(C4CC4)nn3)c3ccccc3Cl)cc12		7.89						7.97	7.87	7.53	7.7	6.95	8	8.42	Train
NP(=O)(OCCCOc1ccc2ncnc(Nc3ccc(OCc4cccc(F)c4)c(Cl)c3)c2c1)N(CCCl)CCCl		7.12						7.47	7.31	7.3	7.73	6.62	7.87	8.11	Train
O=C(O)CCCC(=O)Nc1cc(Nc2ccc(Cl)cc2)ncn1		6.03						6.21	6.28	6.16	5.72	6.39	6	6.01	Train
Cc1c(C#N)cccc1[C@H](Nc1cc(Cl)c2ncnc(NCC(C)(C)C)c2c1)c1cn(C2(C(F)F)CC2)nn1		8.8						8.05	8.53	6.83	8.03	7.51	8.4	8.6	Train
C=CC(=O)N1CCC[C@H](Nc2nc(Nc3ccc(C=C)nc3)ncc2F)C1		6.26						7.34	6.42	7.18	7.07	7.26	7.26	7.67	Train
CC(=O)N1N=C(c2ccc(F)cc2)CC1c1ccc(C(=O)OC(C)Cn2c([N+](=O)[O-])cnc2C)cc1		5.18			5.07			5.89	5.06	6.6	7.08	5	7.1	7.58	Train
CC(C)(C)C(=O)Nc1nc(Nc2cccc(F)c2)c2c(n1)[nH]c1cccc(Cl)c12		4.51						5.91	4.25	6.77	7	5.71	7.55	7.4	Train
C=CC(=O)Nc1ccc2ncnc(Cc3ccc(F)c(Cl)c3)c2n1		9.12						7.68	9.11	6.96	7.09	7.64	6.96	7.88	Train
CN(C)CCC(=O)N(C)c1ccc2ncnc(Nc3cccc(Br)c3)c2c1		7.76						7.25	7.83	6.96	6.96	6.73	7.04	7.48	Train
COc1ccc(-n2cc(NC(=O)c3cccc(NS(=O)(=O)c4ccc(Cl)cc4)c3)cn2)cc1		4.81						5.98	4.84	7.01	6.83	5.65	6.61	7.21	Train
COc1cccc(-c2cn(C3CC(C(=O)NCCO)C3)c3ncnc(N)c23)c1		6.48						6.27	6.48	6.15	6.26	5.98	5.91	6.78	Train
C/C=C/c1ccc(Nc2ncnc3cc(OCCCN4CCOCC4)c(OCCCN4CCOCC4)cc23)cc1		7.68						8.34	7.8	7.71	6.9	6.83	7.57	8.19	Train
CN(C)C/C=C/C(=O)N1CC[C@H](n2nc(C(=O)Nc3nc4ccccc4o3)c3c(N)ncnc32)C1		7.95						7.86	7.81	6.36	8.02	7.4	8.09	8.82	Train
Nc1ncnc2c1c(-c1ccc(Cl)c(O)c1)nn2CC1CCCNC1		5.57						6.29	5.51	6.56	6.4	6.04	6.43	6.77	Train
O=C(O[C@H]1CN[C@H](C#Cc2cc3ncnc(Nc4ccc(Sc5cccc(F)c5)c(Cl)c4)c3s2)C1)N1CCOCC1		6.2			6.1			7.07	6.14	7.44	7.21	6.11	7.43	7.89	Train
CN(CCO)c1c(Br)cccc1Nc1ncnc2ccncc12		8.59						7.45	8.37	6.59	6.95	6.67	7.08	7.76	Train
NC(=S)N1N=C(c2ccc(Br)cc2)CC1c1ccc2ccccc2c1		6.46			5.92			6.42	6.17	6.57	7.24	5.86	7.28	7.44	Train
Cc1cccc(Nc2ncnc3cnc(NCCc4cnc[nH]4)nc23)c1		8.52						7.94	8.27	7.59	7.86	7.51	7.44	8.61	Train
COc1cc2c(Oc3ccc(NS(=O)(=O)c4ccc(-c5cnn(C)c5)cc4)cc3F)ccnc2cc1OCCCN1CCN(C)CC1		5.36						6.9	5.66	7.67	7.79	6.25	8.02	8.15	Train
O=C1COc2cc3ncnc(Nc4ccccc4)c3cc2N1CCCN1CCOCC1		6.29						7.37	6.4	7.09	6.45	6.66	7.33	7.1	Train
C=CC(=O)Nc1cc2c(Cc3ccc(F)c(Cl)c3)ncnc2cc1OCCOCCCCO		8.77						8.26	8.74	7.24	7.66	7.11	8.06	8.58	Train
Cc1cc(Nc2cc(N3CCN(C)CC3)nc(Oc3ccc(NC(=O)/C=C/CN(C)C)cc3)n2)n[nH]1		5.77						7.1	5.56	7.48	6.59	6.04	7.79	7.13	Train
CC#CC(=O)N1CCC[C@@H](n2nc(C(=O)Nc3nc4ccccc4o3)c3c(N)ncnc32)C1		6.59						7.76	6.59	6.81	6.84	7.15	7.24	7.81	Train
Cc1ccc(C2CC(c3ccc(Br)cc3)=NN2c2nc(O)cs2)cc1		5.25			5.15			6.18	5.52	6.54	6.35	5.33	6.66	6.71	Train
COc1cc2c(Nc3ccc(Cl)cc3F)ncnc2cc1OC/C=C/CN1CCCC1		7.05						6.97	7.15	6.21	6.45	6.7	6.73	7.03	Train
C[C@@H]1[C@H](NC(=O)N(C)C)CCCN1c1cnc(C(N)=O)c(Nc2ccc(C3(C)CCN(C4CC4)CC3)cc2)n1		6.26						6.72	6.41	6.72	8.35	6.32	7.99	8.47	Train
COc1cc2ncnc(N3CCCc4ccccc43)c2cc1NC(=O)/C=C/CN(C)C		7.14						7.64	7.35	6.93	7.28	6.31	7.85	7.96	Train
O=C(NC(CO)Cc1ccccc1)c1cc2cc(Cl)ccc2[nH]1		6.1						6.73	6.22	5.86	6.28	6.03	7.71	6.55	Train
N#CC(C#N)=C(N)/C(C#N)=C/c1ccc(O)c([N+](=O)[O-])c1		4.22						5.56	4.28	6.71	6.3	5.32	6.12	6.69	Train
COc1cc2ncnc(Nc3cccc(Br)c3)c2cc1OCCCn1ccnc1[N+](=O)[O-]		9.18						7.84	9.08	7.19	7.42	7.14	7.11	8.27	Train
CN(C)C(=O)N[C@@H]1CCCN(c2nnc(C(N)=O)c(Nc3ccc(C(=O)N4CCOCC4)cc3)n2)C1		6.26						7.72	5.75	8.09	6.92	6.43	7.42	8.18	Train
C#Cc1cccc(Nc2ncnc3cc(O[C@H]4CCOC4)c(NC(=O)/C=C/CNC(C)C)cc23)c1		8.19						8.21	7.96	7.43	7.74	7.46	7.82	8.64	Train
CS(=O)(=O)CCNCCCCOc1ccc2ncnc(Nc3ccc(S(=O)(=O)c4ccccc4)cc3)c2c1		7.03			6.83			7.77	7.1	7.4	7.15	6.93	7.69	7.8	Train
CS(=O)(=O)CCNCCCCOc1ccc2ncnc(Nc3ccc(OCc4ccccc4)cc3)c2c1		7.13			7.02			7.47	7.28	7.21	7.22	6.94	7.43	7.73	Train
CC(C)Oc1cccc(Nc2ncnc3cc4oc(=O)n(CCCN5CCOCC5)c4cc23)c1		5.52						7.06	5.55	7.34	6.5	6.75	7.16	7.05	Train
COC[C@@H](Nc1ncnc2sc(Br)cc12)c1ccccc1		6.58						6.59	6.78	6.28	6.48	6.65	6.38	6.99	Train
CCC(=O)O[C@H]1CN[C@H](C#Cc2cc3ncnc(Nc4ccc(OCc5cccc(F)c5)c(Cl)c4)c3s2)C1		7.2			7.05			7.18	7.05	7.04	7.75	7.17	7.72	7.97	Train
COc1ccc(Nc2[nH]nc3ncnc(Nc4cccc(Cl)c4)c23)cc1		7.52						7.42	7.5	7.12	6.93	7.08	6.49	7.84	Train
COc1cc2ncc(C#N)c(Nc3cccc(Br)c3)c2cc1NC(=O)/C=C/CN1CCOCC1		5.42			4.47			5.7	5.5	5.8	6.14	4.3	6.47	7.22	Train
COc1cc(-c2nn(C(C)C)c3ncnc(N)c23)ccc1NC(C)CO		5.27						6.16	5.15	7.08	7.59	6.03	7.02	7.74	Train
CC(C)CO/N=C/c1c(N)ncnc1Nc1ccc2c(cnn2Cc2cccc(F)c2)c1		7.49			6.76			7.08	7.7	6.43	7.64	7.32	7.15	8.09	Train
O=C(Nc1ccccc1)c1cc2ccc(O)c(O)c2cn1		5.11						6.09	5.12	5.73	6.09	5.6	7.46	6.25	Train
NP(=O)(OCCCCOc1ccc2ncnc(Nc3ccc(OCc4cccc(F)c4)c(Cl)c3)c2c1)N(CCCl)CCCl		7.57			6.72			7.63	7.37	7.53	7.59	6.74	7.87	8.03	Train
COc1ccc(C2CC(c3ccc(C)c(C)c3)=NN2c2nc(-c3ccccc3)cs2)cc1		5.51						6.4	5.64	6.48	6.96	5.86	7.38	7.15	Train
O=C1NN(c2ccc(F)cc2)C(=O)/C1=C\c1cccc(OCc2ccccc2F)c1		5.25						5.91	5.26	5.87	6.62	5.48	7.79	6.48	Train
COc1ccccc1-c1cc2c(N[C@H](C)c3ccc(F)cc3)ncnc2s1		7.57						7.15	7.41	6.36	7.13	6.56	7.29	7.68	Train
Fc1cccc(COc2ccc(Nc3cc(-c4ccccc4)ncn3)cc2Cl)c1		5.92			5.2			5.89	5.84	5.82	6.42	5.27	6.8	6.5	Train
Nc1ccc2c(c1)CNc1c(Nc3cccc(Br)c3)ncnc1O2		5.77						6.31	5.62	6.27	7.14	6.76	7.09	7.31	Train
CN(CCN(CCN1CCOCC1)CCN(C)/N=N/c1ccc2ncnc(Nc3cccc(Br)c3)c2c1)/N=N/c1ccc2ncnc(Nc3cccc(Br)c3)c2c1		6.92						7.96	6.8	8.68	6.97	7.1	7.43	7.91	Train
COc1cc(/C=C2\CCC/C(=C\c3ccc(O)cc3)C2=O)cc(OC)c1		5.34						6.41	5.37	7.11	7.17	5.76	7.27	7.57	Train
Cc1cc(Nc2ncc(Cl)c(Nc3ccccc3S(=O)(=O)C(C)C)n2)c(OC(C)C)cc1C1CCNCC1		6.05	6.57			6.4	8.7	6.34	6.14	6.67	7.87	6.11	6.33	8.72	Train
Clc1cc(Nc2ncnc3[nH]nc(OCCN4CCCC4)c23)ccc1OCc1ccccn1		8.1						7.74	8.12	7.13	7.45	8.05	7.18	8.22	Train
Cc1ccc(Sc2cccc3[nH]c4nc(N)nc(N)c4c23)cc1		4.98						5.74	5.02	5.9	6.39	5.22	6.56	6.69	Train
C=CC(=O)N[C@H]1CC[C@H](n2nc(-c3ccc(Oc4ccccc4)cc3)c3c(N)ncnc32)CC1		7.35						8.48	7.46	7.36	7.55	7.14	8.41	8.6	Train
O=[N+]([O-])c1ccc2sc3c(Nc4ccccc4)ncnc3c2c1		7.24						7.62	7.4	7.14	6.09	6.82	6.43	7.27	Train
C=CC(=O)Nc1cccc(Oc2nc(Nc3ccc(N4CCN(C)[C@@H](C)C4)cc3)c(C(N)=O)nc2CC)c1		8.92						8.4	8.77	7.64	7.56	7.64	7.68	8.54	Train
C=CC(=O)N1CCCC(Oc2nc(Nc3ccc(OC)nc3)ncc2F)C1		5.26						6.71	5.31	7.08	6.97	6.69	6.95	7.5	Train
CN(C)C(=O)N[C@@H]1CCCN(c2cnc(C(N)=O)c(Nc3ccc(S(C)(=O)=O)cc3)n2)C1		5.26						7.17	5.26	7.62	7.11	6.35	7.52	8	Train
C=CC(=O)Nc1cc2c(Nc3ccc(Br)c(Cl)c3F)ncnc2cc1OCCNC(=O)NC(C)(C)C		7.35						7.53	7.51	7.08	6.81	6.73	7.07	7.59	Train
CN(CC(=O)O)c1c(Br)cccc1Nc1ncnc2ccncc12		7.8						7.26	7.91	6.42	6.83	6.61	7.27	7.44	Train
Clc1ccc(C2=NN(c3ccccc3)C(c3ccc4ccccc4c3)C2)cc1Cl		7.3			5.99			6.73	7.25	6.68	6.51	6.02	6.25	7.11	Train
COC(=O)c1c(OCCN2CCCC2)c2ccccc2c2oc3c(c12)C(=O)c1ccccc1C3=O		5.05						6.38	5.17	7.22	6.67	5.28	6.94	7.28	Train
C=CC(=O)Nc1cc2c(Nc3ccc(F)c(Br)c3)ncnc2cc1OCCCN1CCOCC1		8.74						8.85	8.43	8.15	7.45	8.4	8	8.64	Train
Cn1c(=O)c2[nH]c(SC/C(=N/O)c3ccc(Br)cc3)nc2n(C)c1=O		6.35						6.4	6.16	6.79	6.16	5.99	6.11	6.6	Train
CCOc1cc2ncnc(Nc3ccc(F)c(Cl)c3)c2cc1NC(=O)/C=C/CN1CC[C@H]1COC		8.11			8.09			7.43	8.05	7.22	7.19	7.99	7.16	7.56	Train
Clc1ccc(C2=NN(c3ccccc3)C(c3ccc4ccccc4c3)C2)cc1		6.96			5.84			6.51	7.01	6.44	6.35	5.86	6.04	6.92	Train
OC(COc1ncnc2ccccc12)CN1CCOCC1		6.32						6.98	6.3	6.42	6.33	6.36	6.53	7.32	Train
Cc1ccc(-c2nn(C)c3ncnc(N)c23)cc1O		4.72						6.1	4.59	7.11	6.86	5.4	6.71	7.5	Train
NC(=O)Nc1ccc2ncnc(Nc3ccc(Oc4cccc(C(F)(F)F)c4)c(Cl)c3)c2c1		8.4			7.11			7.39	8.1	7.01	7.21	7.01	6.94	7.87	Train
C=CC(=O)Nc1cc2c(Nc3ccc(Br)cc3F)ncnc2cc1OCCNC(=O)C(COC)N(C)C		7.24						7.02	7.04	6.19	7.18	6.5	7.36	7.66	Train
NC(=S)NN=C(C=Cc1ccccc1)c1ccc(Cl)cc1		6.23						6.74	5.85	7.17	6.01	5.63	6.39	6.89	Train
COc1cc(C=C(C#N)C#N)cc(CSc2ccccc2C(=O)O)c1O		5.1			5			6.04	5	6.93	6.04	5.08	6.32	6.72	Train
CN(C)CCCN(C)C/C=C/C(=O)Nc1cc2c(Nc3ccc(F)c(Cl)c3)ncnc2s1		7.03						8.06	7.28	7.86	6.84	7.37	5.82	8.44	Train
O=C(O[C@H]1CN[C@H](C#Cc2cc3ncnc(Nc4ccc(Cc5ccccc5)cc4)c3s2)C1)N1CCOCC1		6.62			7.22			7.57	6.73	7.5	7.48	7.26	7.59	8.14	Train
CCOc1cc2ncnc(Nc3ccc(Oc4ccc(C)nc4)c(Cl)c3)c2cc1NC(=O)/C(F)=C\CN(C)C		8.02						8.56	7.95	8.07	7.78	7.65	8.44	8.62	Train
Oc1csc(N2N=C(c3ccc(Cl)cc3)CC2c2ccc(Cl)cc2)n1		5.09			5			5.88	5.16	6.48	6.24	5.05	6.32	6.66	Train
O=C1COc2cc3ncnc(Nc4cccc(F)c4)c3cc2N1CCCN1CCOCC1		6.61						7.18	6.53	6.83	6.7	6.6	7.51	7.09	Train
Cc1cc(Nc2ncc3c(n2)N([C@H]2CCN(C(=O)C4CCCC4)C2)C(=O)N(c2ccccc2Cl)C3)ccc1N1CCN(C)CC1		7.59						7.8	7.76	7.42	7.69	6.86	7.58	8.41	Train
C=CC(=O)NCCSc1nc(-c2ccc(F)c(C(F)(F)F)c2)c(-c2ccnc(Nc3ccccc3)c2)[nH]1		7.35						6.74	7.33	6.74	6.32	6.24	6.6	6.68	Train
COc1ccc2cncnc2c1		8						7.19	7.91	6.55	6.46	6.55	6.34	7.45	Train
Cc1ncnc(Nc2ccc(OCc3cccc(F)c3)c(Cl)c2)c1C#Cc1ccc(CNCCS(C)(=O)=O)cc1		7.66			6.66			7.59	7.36	7.27	7.5	6.69	8.06	7.93	Train
CCOC(=O)c1ccc(NC(=O)CSc2nnc(CNc3ccc(OC)cc3)n2-c2ccccc2)cc1		4.03						5.82	3.86	6.73	7.05	5.9	7.62	7.49	Train
CC(C(=O)/C=C/C(=O)NCCCN(C)C)c1cc2c(Nc3cccc(Br)c3)ncnc2cn1		8.84						7.75	8.64	7.18	7.54	7.51	7.4	8.18	Train
NP(=O)(OCCCOc1ccc2ncnc(Nc3cccc(Br)c3)c2c1)N(CCCl)CCCl		8.52			6.05			7.29	8.46	6.94	7.35	6.27	6.82	8.1	Train
COc1cc(/C=C/C(=O)c2ccc(NC(=O)c3cc4cc5cc(C)ccc5nc4s3)cc2)cc(OC)c1OC		5.49						6.68	5.78	7.01	6.8	5.69	7.61	7.07	Train
COc1cc2c(cc1OC)-c1c(nc(N)[nH]c1=O)CC2		7.54						7.13	7.51	6.4	6.88	6.69	6.9	7.49	Train
N#CC(C#N)=Cc1ccc(O)c(O)c1		4.46						5.48	4.65	5.96	5.72	4.37	6.41	6.24	Train
NC1CCN(Cc2ccn3ncnc(Nc4ccc5c(cnn5Cc5ccccn5)c4)c23)CC1		7.33			7.46			6.97	7.23	5.96	7.59	7.38	7.59	7.87	Train
OCCn1ccc2ncnc(Nc3ccc(Oc4cccc(C(F)(F)F)c4)c(Cl)c3)c21		7.47			7.92			7.33	7.33	6.86	6.76	7.99	7.51	7.04	Train
CCCCN(CCCC)C(=O)c1ccc(N(CCCl)CCCl)cc1		4.51			4.35			4.97	4.54	5.35	5.54	4.38	6.2	5.79	Train
COc1ccc(C2=NN(C3=NC(=O)CS3)C(c3ccc4ccccc4c3)C2)cc1		5.55						6.46	5.51	7.19	6.71	5.46	6.73	7.25	Train
CC(C)S(=O)(=O)CCNCc1ccc(-c2ccc3ncnc(Nc4ccc(OCc5cccc(F)c5)c(Cl)c4)c3c2)o1		7.74			7.62			8.06	7.65	7.59	7.86	7.65	8.12	8.44	Train
COc1cc2c(Oc3ccc(NS(=O)(=O)c4cccc(-c5ccoc5)c4)cc3F)ccnc2cc1OCCCN1CCOCC1		5.41						6.88	5.47	7.39	7.15	5.84	7.76	7.71	Train
CC/C(=C(\c1ccccc1)c1ccc(OCCN(C)C)cc1)c1ccccc1		5.45			5.53			6.38	5.46	6.54	5.66	5.53	6.34	6.26	Train
CC(=O)c1cc(NCc2cnc[nH]2)cc2c(Nc3ccc(F)c(Cl)c3)c(C#N)cnc12		6.81						6.96	6.77	7.07	7.63	5.83	7.71	7.98	Train
CCOC(=O)c1[nH]c(C)c2cnnc(Nc3ccc(OCc4cccc(F)c4)c(Cl)c3)c12		5.92			6.03			6.58	6.07	6.68	7.23	6.1	7.17	7.43	Train
C=C=CC(=O)Nc1cc(Nc2nccc(-c3cn(C)c4ccccc34)n2)c(OC)cc1OCCN1CCOCC1		7.52						7.74	7.61	7.28	6.92	7.35	7.17	7.65	Train
O=C(/C=C/c1ccccc1)Nc1cc2c(Nc3cccc(Br)c3)ncnc2cn1		8.04						7.99	8.04	7.71	7.35	7.66	7.79	7.97	Train
NCc1ccc(-c2cc3ncnc(Nc4ccc5[nH]ccc5c4)c3s2)cc1		8.4						7.7	8.38	7	6.99	6.44	6.83	8.06	Train
CC1=NC(NN2C(=O)C(=Cc3ccco3)SC2=S)=NC(c2ccc(O)cc2O)C1C(=O)Nc1cccc([N+](=O)[O-])c1		4						5.7	3.89	6.66	7.09	5.78	7.22	7.59	Train
CC(C)c1ccc(/C=C2/C(=O)Nc3ccccc32)cc1		4.73			4.77			5.79	4.81	6.56	5.4	4.86	5.58	6.19	Train
CN(C)CCO/N=C1\c2ccccc2-n2cccc21		6.59						6.88	6.66	6.06	5.92	6.53	7.21	6.31	Train
C=CC(=O)N(c1ccc(F)cc1F)c1ncnc2cc(OC)c(OCCCN3CCOCC3)cc12		6.52						7.08	6.54	6.13	6.36	6.76	7.72	6.66	Train
Cc1ccc(OCCN(C)C)cc1Nc1nccc(-c2c(-c3cccc(C(=O)Nc4c(F)cccc4F)c3)nc3ccccn23)n1		6			6			6.58	6.14	7.3	6.77	6.03	6.68	7.18	Train
Fc1cccc(Cn2ncc3cc(Nc4ncnn5ccc(COC[C@@H]6CNCCO6)c45)ccc32)c1		7.21	5.19		7.26			6.68	7	5.41	7.51	7.22	7.37	7.72	Train
N#CCC(Nc1ncnc2ccc(NC(c3ccc(F)cc3)c3cn(C4CC4)nn3)cc12)c1ccccc1		7.28						7.5	7.23	7.54	7.13	6.49	7.11	7.92	Train
C/N=N/Nc1ccc2ncnc(N(C)c3ccccc3)c2c1		5.1						6.2	5.12	6.43	5.64	5.64	6.77	5.99	Train
C=CC(=O)Nc1cc2ncnc(Nc3ccc(F)c(Br)c3)c2[nH]1		8.92						8.43	8.75	7.89	7.31	7.78	7.17	8.59	Train
Fc1ccc2c(c1)CNc1c(NCc3ccccc3)ncnc1O2		5.05						5.67	5.44	5.18	6.35	5.69	6.75	6.33	Train
Cc1ccc(C2=NN(c3ccccc3)C(c3cccc4ccccc34)C2)cc1		6.7			5.72			6.29	6.7	6.04	6.28	5.66	6.06	6.78	Train
COc1cc2c(Nc3ccc(Cl)cc3F)ncnc2cc1OCCCN1CCCC1		7						7.65	7.11	6.66	6.18	6.61	7.38	7.09	Train
COc1ccc(C2=NN(c3nc(-c4ccccc4)cs3)C(c3ccc(Cl)cc3)C2)cc1		5.31						6.05	5.24	6.75	6.74	5.5	6.56	7.07	Train
COc1cc(Nc2ncnc3cc(-c4ccc(C)cc4)sc23)cc(OC)c1OC		7.52						7.3	7.67	6.71	7.2	6.29	6.86	8	Train
Oc1c(Cl)cc(Cl)cc1Sc1cc(Cl)cc(Cl)c1O		6.21			5.67			6.06	6.32	5.76	5.64	5.79	5.57	6.18	Train
CCCN(CCC)C(=O)c1ccc(N(CCCl)CCCl)cc1		4.53			4.4			5.02	4.57	5.34	5.57	4.4	6.31	5.85	Train
Nc1ncnc2c1c(-c1cccc(O)c1)cn2C1CCC1		6.52						6.48	6.65	6.05	6.32	5.7	6.34	6.99	Train
NP(=O)(OCCCC(=O)Oc1ccc2ncnc(Nc3ccc(OCc4cccc(F)c4)c(Cl)c3)c2c1)N(CCCl)CCCl		7.59			5.49			7.34	7.59	7.41	7.48	5.75	7.31	8.23	Train
CC[C@@H]1[C@H](NC(=O)N(C)C)CCCN1c1cnc(C(N)=O)c(Nc2ccc(C3CCN(C4CCC4)CC3)cc2)n1		6.26						6.28	6.02	6.43	7.7	6.22	7.22	7.71	Train
N#CC(C#N)=Cc1ccc2[nH]ccc2c1		2.66						4.79	2.36	5.59	5.72	5.17	5.73	6.51	Train
Cc1ncc([N+](=O)[O-])n1CC(=NNC(=O)c1ccncc1)c1ccc(Br)cc1		5.09						6.48	5.03	7.14	6.96	5.54	7.19	7.53	Train
Nc1ccccc1NC(=O)c1ccc(COc2ccc3ncnc(Nc4cccc(Br)c4)c3c2)cc1		7.48			7.41			7.41	7.44	7.18	7.22	7.36	7.32	7.68	Train
O=C(O)CCCC1C(S)=Nc2ccccc21		5.17						6.29	5.38	6.67	7.19	5.93	7.44	7.63	Train
OC[C@@H](Nc1ncnc2sc(-c3ccccc3)cc12)c1ccccc1		8.05						7.37	7.48	6.96	6.9	6.59	6.87	7.74	Train
COc1cc2ncnc(Nc3ccc(OCc4cccc(F)c4)c(Cl)c3)c2cc1OCCCCCCC(=O)NO		8.04			8			8.04	7.98	7.68	7.37	7.94	7.66	8.03	Train
COc1cc2c(Oc3ccc(NS(=O)(=O)c4ccccc4OC(F)(F)F)cc3F)ccnc2cc1OCCCN1CCN(C)CC1		5.51						6.39	5.51	7.13	6.61	5.97	6.83	6.98	Train
O[C@@H]1CNCCN(Cc2ccn3ncnc(Nc4ccc5c(cnn5Cc5cccc(F)c5)c4)c23)C1		6.7			7.12			6.85	7.19	5.87	7.75	7.43	7.57	7.94	Train
COc1cccc(-c2cn(-c3ccc(CNCCO)cc3)c3ncnc(N)c23)c1		6.52						6.52	6.48	6.31	7.06	6.68	6.76	7.32	Train
C=CC(=O)Nc1cccc(N2C(=O)C(Cc3ccc(OC)cc3)N(C)C(=O)c3cnc(Nc4ccc(N5CCN(C)CC5)cc4OC)nc32)c1		7.47						7.44	7.79	6.25	8.19	7.32	8.1	8.64	Train
N#Cc1cnc2ccc(-c3cccc(CN4CCOCC4)c3)cc2c1N[C@@H]1C[C@H]1c1ccccc1		5.28						5.63	5.39	5.46	6.78	5.32	6.96	6.74	Train
Cn1c(=O)[nH]c2nc(SC/C(=N/O)c3ccc(Cl)cc3)[nH]c2c1=O		6.09						6.29	6.04	6.83	6.01	5.87	5.87	6.48	Train
N#Cc1cnc(Nc2cccc(Br)c2)c2cc(NC(=O)CCc3cc4ccccc4[nH]3)ccc12		4.55						5.9	4.36	6.96	6.77	5.72	6.24	7.51	Train
C=CC(=O)N1CCC[C@@H](Oc2nc(Nc3ccc(N4CCOCC4)cc3)nc3[nH]cc(-c4cncc(NC)n4)c23)C1		6.86						7.53	6.78	7.31	7.19	7.07	7.08	7.99	Train
CCN(CC)CCNC(=O)c1c([Se][Se]c2c(C(=O)NCCN(CC)CC)c3ccccc3n2C)n(C)c2ccccc12		5.33						5.52	5.33	5.27	6.33	5.31	6.84	6.23	Train
Cc1ccc(Nc2ncnn3c(C)ccc23)cc1O		4.53						6.28	4.6	6.88	6.55	5.92	7.1	6.95	Train
CS(=O)(=O)CCNCc1ccc(-c2ccc3ncnc(Nc4ccc(OCc5cccc(C(F)(F)F)c5)cc4)c3c2)o1		7.04						6.96	7.05	6.81	7.12	7.09	6.87	7.45	Train
Nc1ncnc2c1c(-c1cc(O)cc(F)c1)nn2C1CCCC1		6.12						7.06	6.08	6.49	7.08	6.11	8.4	7.39	Train
c1ccc(-c2cccc(Nc3ncnc4cc5c(cc34)OCCCO5)c2)cc1		7.57						7.61	7.5	6.83	6.39	6.49	7.06	7.35	Train
C=CC(=O)Nc1cccc(Nc2nc(Nc3ccc(Oc4cccnc4)cc3)ncc2F)c1		6.26						7.26	6.23	7.21	6.39	7.16	7.23	6.97	Train
C=CC(=O)Nc1ccc2ncnc(Cc3ccc(F)c(Br)c3)c2c1		9.16						7.71	8.93	7.08	7.55	7.14	7.33	8.32	Train
COCCOc1cc2ncnc(Nc3ccc(C(=O)NC45CC6CC(CC(C6)C4)C5)cc3)c2cc1OCCOC		8.02						8.23	8	7.61	7.46	6.42	7.83	8.55	Train
OC[C@@H]1CCCN1Cc1ccc(Nc2nc3ncnc(Nc4ccc(F)c(Cl)c4)c3s2)cc1		7.96						7.64	8.02	7.18	7.41	7.07	7.31	8.14	Train
CCC(=O)N1CC[C@H](N2C(=O)N(c3cc(OC)ccc3F)Cc3cnc(Nc4ccc(N5C[C@@H]6CN(C)C[C@@H]6C5)c(C)c4)nc32)C1		6.67						6.54	6.61	6.46	7.41	6.36	7.74	7.23	Train
Nc1ncnc2c1c(-c1cccc(Cl)c1)cn2-c1ccccc1		6.15						6.58	6.25	6.79	6.33	6.02	6.08	7.05	Train
Nc1ccc2ncnc(NCc3ccccc3)c2c1		6.29						6.39	6.24	5.9	5.84	5.29	6.84	6.23	Train
Nc1ncnc2ncn(CC(=O)c3c[nH]c4ccccc34)c12		4.09						5.44	4.01	5.42	6.14	5.16	6.5	6.84	Train
CCOC(=O)Nc1ccc(Nc2ncnc3cc(OCCN(CC)CC)c(OC)cc23)cc1		5.03						6.61	5.19	6.65	5.49	6.1	6.47	6.36	Train
O=C(O)CNc1cc2ncnc(Nc3cccc(Br)c3)c2cn1		8.82						7.62	8.74	7.03	7	7.11	7.09	7.73	Train
COc1cccc(-c2cc3c(N[C@H](C)c4ccccc4)ncnc3o2)c1		8.15						7.44	7.97	6.75	6.91	6.88	7.16	7.56	Train
CN(C)C(=O)N[C@@H]1CCCN(c2cnc(C(N)=O)c(Nc3ccc(C(=O)N(C)C)cc3)n2)C1		5.26						6.99	5.28	7.63	7.13	6.5	7.33	7.76	Train
O=C(CCc1c(SSc2[nH]c3ccccc3c2CCC(=O)NCc2ccc(C(=O)O)c(O)c2)[nH]c2ccccc12)NCc1ccc(C(=O)O)c(O)c1		5.07						6.83	5	7.98	7.63	6.33	7.57	8.38	Train
Fc1ccc(Nc2ncnc3ccc(N[C@@H](c4ccc(Cl)cc4)c4cn(C5CCNCC5)nn4)cc23)cc1Cl		7.31						7.6	7.13	7.71	7.47	6.46	7.53	8.3	Train
COc1cc2c(cc1OC)Oc1ncnc(Oc3cccc(Br)c3)c1N(C)C2		5.92						5.94	5.93	4.98	6.52	5.61	6.39	6.91	Train
C=CC(=O)Nc1cc2c(Cc3cccc(Br)c3)ncnc2cc1OCCCn1ccnc1		8.52						7.7	8.42	6.86	7.79	6.75	7.72	8.43	Train
O=C(Nc1cnn(-c2ccccc2)c1)c1cccc(NS(=O)(=O)c2ccc(Cl)cc2)c1		4.98						6.33	5	7.32	6.83	5.68	6.73	7.44	Train
CN(CCO)Cc1ccn2ncnc(Nc3ccc4c(cnn4Cc4cccc(F)c4)c3)c12		6.96			6.96			6.92	7.07	5.86	7.9	7.07	7.62	8.25	Train
CC(C)n1nc(-c2cc3ccccc3nc2Cl)c2c(N)ncnc21		4						6.01	4.01	6.88	6.32	5.51	6.75	7.25	Train
COc1cccc2sc3c(Nc4cccc(Br)c4)ncnc3c12		7.7						7.86	7.68	7.73	6.59	6.98	6.38	7.88	Train
Cc1ccc2ncnc(Nc3ccccc3C)c2c1		4.68						5.57	4.58	6.02	5.89	5.41	5.88	6.25	Train
Cc1cc(C)cc(COC(=O)c2cc(NCc3cc(O)ccc3O)ccc2O)c1		5.8						6.11	5.99	5.72	6.42	6.11	6.99	6.42	Train
CC1(C)CC(C(=O)Nc2ccc3ncnc(Nc4ccc(F)c(Cl)c4)c3c2)CC(C)(C)N1[O]		7.82						7.34	7.77	7.3	7.24	7.66	7.13	7.65	Train
COc1cc(C=C(C#N)C#N)cc(OC)c1O		3.07						5.27	3.7	6.27	6.04	4.85	6.23	6.75	Train
CC(C)(C)c1ccc(C(O)CCCN2CCC(C(O)(c3ccccc3)c3ccccc3)CC2)cc1		5.45						6.26	5.44	7.02	7.07	5.43	6.92	7.5	Train
COC(=O)Cc1c(SSSc2[nH]c3ccccc3c2CC(=O)OC)[nH]c2ccccc12		4.46						6.06	4.51	6.96	7.04	5.82	6.99	7.44	Train
C[C@@H](Nc1ncnc2sc(-c3cccc(S(C)(=O)=O)c3)cc12)c1ccccc1		7.59						7.39	7.36	7.11	7.34	6.15	7.08	8.22	Train
COC[C@@H](Nc1ncnc2oc(-c3ccc(OC)cc3)cc12)c1ccccc1		7.85						7.13	7.71	6.29	6.41	6.83	7.18	6.79	Train
Cc1cccc(CN(Cc2ccc(O)cc2)C(=S)Nc2ccccc2)c1O		5.46			5.15			6.28	5.35	7.19	6.42	5.14	6.6	7.03	Train
C=CC(=O)Nc1cccc(Oc2nc(Nc3ccc(OC)c(OC)c3OC)ncc2C(F)(F)F)c1		7.19						7.29	7.32	6.72	6.26	6.83	6.95	6.86	Train
CCO/N=C/c1c(N)ncnc1Nc1ccc2c(cnn2Cc2cccc(F)c2)c1		8.3			8.15			7.18	8.06	6.54	7.66	7.65	7.12	8.14	Train
Cc1cccc(Nc2[nH]cnc3nnc(Nc4cccc(Cl)c4)c2-3)c1		6.89						7.51	6.79	7.83	6.89	6.54	6.84	7.85	Train
CNC(CS(C)(=O)=O)c1ccc(-c2ccc3ncnc(Nc4ccc(OCc5cccc(F)c5)c(Cl)c4)c3c2)o1		7.46						8	7.6	7.78	7.75	7.73	8.01	8.3	Train
C=CC(=O)Nc1cccc(-n2c(=O)n(CC)c(=O)c3cnc(Nc4ccc(N5CCC(N(C)C)CC5)cc4OC)nc32)c1		8.6						8.23	8.39	7.42	8.18	7.67	8.34	8.83	Train
CCOc1cc([N+](=O)[O-])c(C(=O)Nc2ccc(OCc3ccccn3)c(Cl)c2)cc1NC(=O)c1ccc(CN2CCN(C)CC2)cc1		6.05						7.8	5.99	7.96	6.1	6.78	7.1	7.4	Train
COc1cc2c(Nc3ccc(NC(=O)Nc4ccccc4)c(Cl)c3)ncnc2cc1OCCCN1CCN(C)CC1		7.85						8.04	7.83	7.09	7.46	6.9	7.87	8.4	Train
C=CC(=O)Nc1cc2c(Nc3ccc(Br)cc3F)ncnc2cc1OCC(C)NC(C)=O		6.81						7.59	7.14	7.44	7.28	6.4	7.46	8.01	Train
CCOc1cc2ncc(C#N)c(Nc3ccc(OCc4cccc(F)c4)c(Cl)c3)c2cc1NC(=O)CC1CCSS1		6.26			6.8			7.26	6.34	7.5	6.95	6.48	7.31	7.63	Train
Cc1cc(C(=O)O)[nH]c1/C=C1\C(=O)Nc2ncnc(Nc3ccc(F)c(Cl)c3)c21		7.54						7.38	7.66	6.64	6.99	6.5	7.2	7.78	Train
CCCS(=O)(=O)CCNCc1ccc(-c2ccc3ncnc(Nc4ccc(OCc5cccc(F)c5)c(Cl)c4)c3c2)o1		7.68			7.59			7.99	7.6	7.6	7.76	7.6	8.04	8.28	Train
NC1CCN(Cc2ccn3ncnc(Nc4ccc(OCc5cccnc5)c(Cl)c4)c23)CC1		6.82			7.44			6.76	6.94	6	7.19	7.38	7.34	7.31	Train
COc1cc2c(Nc3ccc(Br)cc3F)ncnc2cc1OC[C@@H]1CCCN(C)C1		6.7						7.38	6.93	7.18	7.27	6.37	7.46	7.93	Train
CNc1ncnc(-c2cccnc2Oc2ccc(F)c(C(=O)Nc3cc(C(F)(F)F)ccc3N(C)CCCN(C)C)c2)n1		4.6	4.6			5.08		4.8	3.74	3.96	5.6	4.71	4.19	6.47	Train
C=CC(=O)Nc1ccc2c(Nc3cccc(C)c3)ncnc2c1		8.8						7.74	8.72	7.22	6.68	6.85	6.84	7.66	Train
NC(Cc1c(SSc2[nH]c3ccccc3c2CC(N)C(=O)NCc2ccccc2)[nH]c2ccccc12)C(=O)NCc1ccccc1		5.48						6.74	5.3	7.2	7.28	6.25	7.75	7.67	Train
O=C(/C=C/CN1CCC(F)(F)C1)Nc1cc2c(Nc3ccc(F)c(Cl)c3)ncnc2s1		7.55						7.76	7.43	7.57	6.76	7.25	5.72	8.18	Train
Nc1ncnc2c1c(-c1ccc(Cl)c(O)c1)nn2CC1CCCN1		5.03						6.1	5.03	6.37	6.17	5.94	6.14	6.64	Train
COc1cc(/C=C2\CCC/C(=C\c3ccccc3OC)C2=O)cc(OC)c1		4.68						6.14	4.87	7.01	6.98	5.77	7.15	7.28	Train
CCOc1cc2ncnc(NCc3ccc(F)cc3)c2cc1OCC		8.18			6.64			7.48	8.28	6.73	6.68	6.72	6.98	7.43	Train
NC(=O)Nc1ccc2ncnc(Nc3ccc(Cl)cc3)c2c1		7.21						7.09	7.12	6.66	5.89	6.27	6.8	6.58	Train
O=C(Nc1ccc2ncnc(Nc3cccc(Br)c3)c2c1)[C@@H]1O[C@H]1CN1CCCCC1		8.91						7.7	8.95	7.25	6.96	7.38	6.88	7.81	Train
Cc1cc(Nc2ccnc(Nc3cccc(-c4nc5ccccc5s4)c3)n2)n[nH]1		5.72						6.4	5.6	6.17	6.5	5.41	7.32	6.82	Train
c1ccc(-c2c(-c3ccc(OCCN4CCCC4)cc3)oc3ncnc(NCCN4CCNCC4)c23)cc1		6.4						7.1	6.36	7.03	6.83	6.1	7.07	7.43	Train
Fc1ccc(-c2nc(-c3ccccc3)[nH]c2-c2ccnc3[nH]c(-c4ccccc4)cc23)cc1		6.67						6.53	6.77	6.44	6.26	6.22	5.36	7.17	Train
C=CC(=O)Nc1cccc(-c2c[nH]c3nccc(-c4[nH]c(CCCO)nc4C4CC4)c23)c1		6.17						6.77	6.25	6.16	6.74	6.34	7.67	6.95	Train
C#Cc1cccc(Nc2ncnc3cc(OC)c(OCCCCC(=O)NO)cc23)c1		7.82			7.42			7.68	7.86	7.01	7.03	7.46	7.06	7.85	Train
Cc1ccc(-n2cc3c(-c4c[nH]c(-c5ccccc5)c4-c4ccccc4)nnc(O)c3n2)cc1		5.46						6.69	5.52	7.17	6.24	5.77	6.55	6.98	Train
COc1cc2c(Nc3ccc(OCc4cccc(F)c4)c(Cl)c3)ncnc2cc1OCCCCCn1ccnc1[N+](=O)[O-]		7.78						7.97	7.73	7.66	7.75	7.3	8.18	8.21	Train
O=C(CCCCCC(=O)Nc1ccc(O)c(C(=O)Nc2ccc(OCc3cccc(F)c3)c(Cl)c2)c1)NO		5.96						6.21	5.98	6.8	7.82	6.28	7.37	7.75	Train
C=CC(=O)Nc1cc2c(Nc3ccc(Br)cc3F)ncnc2cc1OCCNC(=O)C(C)C		6.89						7.2	7.16	6.35	7.04	6.62	7.39	7.56	Train
CC(C)(C)CNc1ncnc2c(Br)cc(NC(c3ccc(F)cc3)c3cn(C4CC4)nn3)cc12		8.59						8.19	8.52	7.53	7.85	6.67	8.03	8.71	Train
CC(C)(C)n1nc(-c2ccc(Cl)cc2)c2c(N)ncnc21		6.32						6.63	6.25	6.6	6.87	6.09	6.9	7.3	Train
COc1cc(C(=O)NS(=O)(=O)c2ccccc2C)ccc1Cc1cn(C)c2ccc(NC(=O)OC3CCCC3)cc12		5.24						6.66	5.28	7.31	6.36	5.85	6.6	7.08	Train
Cc1[nH]c(/C=C2\C(=O)Nc3ccc(S(N)(=O)=O)cc32)c(C)c1CCC(=O)O		4.07						5.5	3.93	6.48	5.67	4.79	5.72	7	Train
CN(C)C(=O)c1c(SSc2c(C(=O)N(C)C)c3ccccc3n2C)n(C)c2ccccc12		4.67						6.44	5.07	7.24	6.96	5.76	6.85	7.56	Train
C=CC(=O)Nc1cccc(Nc2nc(Nc3ccc(OCCN4CCOCC4)cc3)ncc2Cl)c1		7.02						7.17	7.14	6.95	6.42	7.29	6.59	7.01	Train
Nc1ncnc2c1c(C(=O)Nc1nc3cc(Cl)ccc3o1)nn2[C@@H]1CCCN(C(=O)/C=C/CN2CCCC2)C1		6.84						7.58	6.9	6.72	7.14	7.28	7.29	7.9	Train
COC[C@@H]1CCN1C/C=C/C(=O)Nc1cc2c(Nc3ccc(F)c(Cl)c3)ncnc2cc1OC[C@H]1COCCO1		7.6			7.95			7.74	8	7.38	7.86	8.24	7.66	8.32	Train
COc1ccccc1C(=O)NCc1ccc(-c2nn(C3CCCC(=O)C3)c3ncnc(N)c23)cc1		6.26						7.29	6.12	7.18	7	6.29	7.59	7.65	Train
CN(C)C/C=C/C(=O)N[C@H]1CC[C@H](n2nc(-c3ccc(Oc4ccccc4)cc3)c3c(N)ncnc32)CC1		7.65						8.37	7.52	7.26	7.88	7.29	8.61	8.71	Train
Nc1c(Nc2ncnc3ccncc23)cccc1[N+](=O)[O-]		7.39						7.27	7.26	6.63	5.61	6.86	6.7	6.32	Train
C=CC(=O)N1CCc2c(sc3ncnc(Nc4ccc(Br)cc4F)c23)C1		5.43						7.12	5.29	7.47	6.85	5.98	7.57	7.8	Train
COc1cc(/C=C/C(=O)CC(=O)/C=C/c2ccc(O)c(OC)c2)ccc1O		5.06						5.86	4.98	6.51	6.34	5.03	6.65	6.65	Train
Cc1cncc(Cn2ncc3cc(Nc4ncnn5ccc(CN6CCC(N)CC6)c45)ccc32)c1		7.72			7.89			6.94	7.33	5.87	7.77	7.67	7.72	7.92	Train
C=CC(=O)Nc1cccc(Nc2nc(Nc3ccc(CN4CCOCC4)cc3)ncc2F)c1		7.09						7.06	7.02	6.61	6.3	7.13	7.11	6.64	Train
C=CC(=O)N1CC(Oc2cc3c(Nc4ccc(Cl)c(Cl)c4F)ncnc3cc2OC)C1		8.22						8.07	8.24	7.39	6.68	7.55	7.16	7.68	Train
COc1ccccc1C(=O)NCc1ccc(-c2nn(C(C)C)c3ncnc(N)c23)cc1		6.26						6.8	6	6.73	6.41	6.63	6.66	6.88	Train
CC(Nc1ncnc2sc(Br)cc12)c1ccccc1		6.81						7.26	7.01	7.02	6.78	6.43	6.67	7.72	Train
CC1CCC(n2nc(-c3ccc(F)c(O)c3)c3c(N)ncnc32)C1		6.44						6.81	6.27	6.18	7.41	6.23	8.44	7.44	Train
Cc1ncnc(Nc2ccc(OCc3cccc(F)c3)c(Cl)c2)c1/C=N/OCCCN1CCOCC1		7.19			5.74			6.82	7.18	6.45	6.49	5.98	6.51	7.18	Train
Oc1ccccc1-c1nc(NCc2cccnc2)c2ccccc2n1		6.83						6.86	6.87	6.01	5.58	6.68	6.99	5.94	Train
COc1cc(NC(=O)Nc2ccncc2)cc(-c2cncnc2)c1OC		6.54						6.64	6.76	6.59	7.1	6.7	7.63	6.98	Train
COc1cc2ncnc(N[C@H](C)c3ccc(Cl)cc3)c2cc1OCCCCCCC(=O)NO		7						7.09	7.03	7.46	6.43	6.5	6.08	7.26	Train
CN1CCN(C/C=C/C(=O)Nc2cc3c(Nc4ccc(F)c(Cl)c4)ncnc3cn2)CC1		8.05						7.3	8.18	7.22	7.24	7.64	6.67	7.8	Train
COc1cc2c(Nc3ccc(Cl)cc3F)ncnc2cc1OC[C@@H]1CCCN(C)C1		7						7.28	6.97	6.81	6.59	6.34	7	7.35	Train
COc1ccc2c(c1)CNc1c(Nc3cccc(Br)c3)ncnc1O2		6						6.06	5.95	5.98	7.18	6.46	6.89	7.3	Train
C=CC(=O)Nc1cc(Nc2ncc(Cl)c(-c3cnn(C4CCN(C(=O)OC(C)(C)C)CC4)c3)n2)c(OC)cc1N1CCC(N(C)C)CC1		7.39						7.56	7.18	7.46	6.97	7.06	7.31	7.46	Train
N#CC(C#N)=C(C#N)c1ccc(C=O)cc1		8.22						7.17	8.09	6.6	6.38	6.67	6.27	7.28	Train
C=CC(=O)N1CCC[C@@H](n2nc(C3CC3)c3c(N)ncnc32)C1		6.15						7.66	6.25	7.4	6.71	6.87	7.21	7.65	Train
COc1cc(Nc2ncnc3cc(-c4ccc(I)cc4)sc23)cc(OC)c1OC		8						7.46	7.83	7.02	7.24	6.53	6.81	8.09	Train
CC(C)(C)C(=O)Nc1nc(Nc2ccc(F)c(Cl)c2)c2cc(CCc3ccccn3)[nH]c2n1		4.79						5.71	4.72	6.25	7.17	5.48	7.11	7.43	Train
CN(CCN(CCN1CCOCC1)CCN(C)/N=N/c1ccc2ncnc(Nc3cccc(Cl)c3)c2c1)/N=N/c1ccc2ncnc(Nc3cccc(Cl)c3)c2c1		6.82						8.1	6.81	8.8	7.36	7.01	7.64	8.41	Train
N#CCNCc1ccc(-c2cc3ncnc(Nc4ccc(OCc5cccc(F)c5)c(Cl)c4)c3s2)o1		8.52			7.17			7.76	8.46	7.26	7.71	7.07	7.37	8.4	Train
CN1CCN(CCCOc2cc(OC3CCOCC3)c3c(Nc4ccc(F)c(Cl)c4)ncnc3c2)CC1		7.18						7	7.15	6.6	7.09	7.05	6.53	7.75	Train
CCN(C)C/C=C/C(=O)N1CC[C@@H](n2nc(C(=O)Nc3nc4cc(Cl)ccc4o3)c3c(N)ncnc32)C1		7.36						7.27	7.26	6.17	8.32	7.21	8.11	8.72	Train
Cc1cccc(Nc2ncnc3cc(NCCCN4CCN(C)CC4)ncc23)c1		8.25						7.82	8.15	7.55	7.3	7.02	7.09	8.19	Train
COc1ccc(OC)c(Nc2cc(Nc3ccc(F)cc3)ncn2)c1		6.68						6.19	6.6	6.11	6.47	6.75	6.72	6.34	Train
CCOC(=O)c1ccc(Nc2nncc3ccccc23)cc1		8.36						7.25	8.43	6.66	6.95	6.37	6.81	7.71	Train
COc1cc(/C=C(\C#N)C(=O)c2ccc(O)c(O)c2)cc(CSCc2ccccc2)c1O		6.12						6.66	6.01	6.48	6.51	5.74	7.67	6.73	Train
COC(=O)c1ccc(CNC(=O)CCc2c(SSc3[nH]c4ccccc4c3CCC(=O)NCc3ccc(C(=O)OC)cc3)[nH]c3ccccc23)cc1		4.36						6.49	4.64	7.57	7.33	6.29	7.19	7.99	Train
C#Cc1cccc(-n2ccc3cc(OC)cc(OC)c3c2=O)c1		5.45						6.8	5.46	6.8	6.42	6.04	7.91	6.78	Train
N#CC(C#N)=Cc1cccnc1		3.65						5.54	3.4	6.04	5.37	5.59	5.81	6	Train
Oc1ccc(-c2nc3ccc(O)cc3s2)cc1		3.89						5.81	3.8	6.43	6.05	5.29	6.49	6.86	Train
COc1cc2ncnc(N3CCc4ccccc43)c2cc1OC		6.09						6.88	6.03	6.73	6.79	5.66	7.33	7.38	Train
CN(C)C(=O)N[C@@H]1CCCN(c2cnc(C(N)=O)c(Nc3ccc(C4CCN(C5CC5)CC4)cc3)n2)C1		6.26						6.45	5.53	6.79	7.47	6.37	7.4	7.61	Train
COc1ccncc1C(=O)NCc1ccc(-c2nn(C3CCCC3)c3ncnc(N)c23)cc1		6.26						7.38	6.18	7.19	6.51	6.28	7.43	7.3	Train
Cn1cnc(-c2cc(NC(=O)Nc3ccncc3)cc(C(F)(F)F)c2)c1		6.78						6.43	6.97	6.5	6.29	6.01	6.09	6.73	Train
Cc1nc2cnc(Nc3ccnc(N4CC[C@H](O)C(F)(F)C4)n3)cc2n1C(C)C		5.98						6.14	6.29	5.61	7.35	6.94	7.29	7.21	Train
OCCN(CCO)CCNc1c(Br)cccc1Nc1ncnc2ccncc12		8.03						7.08	8	6.1	7.81	6.79	7.49	8.37	Train
CCN(CC)CCCNc1ncc2cc(-c3c(Cl)cccc3Cl)c(=O)n(C)c2n1		5.87						6.42	5.3	7.24	7.14	5.81	7.13	7.56	Train
COc1cc2ncnc(Nc3cccc(C(=O)NC45CC6CC(CC(C6)C4)C5)c3)c2cc1OCCCN1CCOCC1		8.96						8.45	8.61	7.17	7.09	7.38	7.89	8.21	Train
CS(=O)(=O)CCNc1nc(-c2ccc3ncnc(Nc4ccc(OCc5cccc(C(F)(F)F)c5)cc4)c3c2)cs1		6.27			6.26			6.55	6.45	7.12	6.43	6.31	6.2	6.73	Train
CN(C)CCN1Cc2cc3c(Nc4cccc(Br)c4)ncnc3cc21		7.39						7.44	7.35	7.06	7.25	7.19	7.23	7.89	Train
O=C1CSC(NN=C2CCCCC2)=N1		4.39						5.47	4.55	6.42	5.67	4.43	5.64	6.57	Train
C#Cc1cccc(Nc2ncnc3cc4c(cc23)N(CCCN2CCOCC2)C(=O)CO4)c1		6.86						7.54	6.87	7.28	7.14	6.79	7.56	7.71	Train
Fc1cccc(COc2ccc(Nc3ncnc4ccc(-c5ccc(CN6CCNCC6)o5)cc34)cc2Cl)c1		7.97			7.92			7.7	7.84	7.32	7.5	7.84	7.49	8.05	Train
C=CC(=O)Nc1cccc(Nc2nc(Nc3ccc(Cl)c(OCC(C)(C)O)c3)ncc2F)c1		6.26						6.84	6.27	6.67	5.86	6.48	6.84	6.23	Train
O=C1COc2cc3ncnc(Nc4cccc(Cl)c4)c3cc2N1CCCN1CCCCC1		6.94						7.22	6.9	6.85	6.83	6.52	7.32	7.33	Train
CCOCc1cn2ncnc(Nc3ccc4c(cnn4Cc4ccccc4)c3)c2c1CC		6.02			5.85			6.65	6.09	6.44	6.76	6.06	7.22	6.98	Train
COCCOc1cc2ncc(C#N)c(Nc3cccc(Br)c3)c2cc1OCCOC		5.96						7.23	5.89	7.46	6.73	5.72	7.78	7.55	Train
COc1cc2c(Nc3cccc(Br)c3)ncnc2cc1OCCCCCCn1ccnc1[N+](=O)[O-]		9.11						7.82	9.3	7.15	7.17	6.95	6.62	8.33	Train
Clc1cccc(Nc2[nH]nc3ncnc(Nc4ccccc4)c23)c1		7.08						7.52	7.18	7.38	6.63	6.77	6.7	7.59	Train
CCOC(C)Oc1cc2ncnc(Nc3ccc(F)c([N+](=O)[O-])c3)c2c2c1OCCO2		6.63						7.06	6.75	6.91	6.08	6.86	6.65	6.64	Train
COc1cc2c(cc1OC)Oc1ncnc(Nc3cccc(C)c3)c1NC2		5.36						6.15	5.59	6.45	7.12	5.98	6.72	7.53	Train
COc1cc2ncc(C#N)c(Nc3ccc(Cc4nc(-c5ccccc5)cs4)c(Cl)c3)c2cc1NC(=O)/C=C/CN(C)C		6.67						7.32	6.67	7.49	8.02	6.27	8.29	8.31	Train
Oc1csc(N2N=C(c3ccc(F)cc3)CC2c2ccc(F)cc2)n1		4.77			4.74			5.6	5.03	6.17	6.49	4.94	6.5	6.69	Train
Oc1c(Cl)cc(Cl)cc1CN(Cc1ccc(F)cc1)C(=S)Nc1ccccc1		5.87			5.19			6.04	5.77	6.11	5.53	5.3	6.12	5.92	Train
COC(=O)c1cc(NCc2cccc(O)c2)ccc1O		4.68						5.7	4.85	6.47	5.81	4.7	6.15	6.29	Train
Cc1[nH]c2ncnc(Nc3cccc(Cl)c3)c2c1-c1ccccc1		6.64						7.13	6.61	7.24	6.88	5.67	7.02	7.7	Train
C=CC(=O)Nc1cccc(Oc2nc(Nc3ccc(N4CCN(C(C)=O)CC4)cc3OC)ncc2SC)c1		7.06						7.82	7.19	7.41	6.87	7.04	7.32	7.74	Train
COc1cc(-c2nn(C(C)C)c3ncnc(N)c23)ccc1N		5.41						6.51	5.43	6.72	7.15	6.02	7.36	7.4	Train
O=C(NCc1ccccc1)c1ccc(-c2cc(O)cc(-c3ccccc3)c2)cc1		5.1						6.37	5.18	7.07	6.35	5.53	6.8	6.88	Train
O=C(Cc1ccc(Cl)cc1)NS(=O)(=O)c1ccc(Cl)cc1		4.99			4.88			5.53	4.91	6.22	6.29	4.84	6.12	6.58	Train
C#Cc1cccc(Nc2ncnc3sc(Br)cc23)c1		7.64						7.44	7.6	6.74	6.79	6.39	6.57	7.93	Train
CCn1c(=O)c(-c2c(Cl)cccc2Cl)cc2cnc(Nc3ccncc3)nc21		6.31						7.02	6.45	7.31	6.84	6.08	7.17	7.38	Train
O=C(O)c1ccc(Nc2nncc3ccccc23)cc1		8.21						7.49	8.19	6.86	6.56	6.56	6.86	7.46	Train
NC(=O)CN1CCC(n2cc(-c3cccc(O)c3)c3c(N)ncnc32)C1		6.4						6.67	6.45	6.27	7	6.52	6.69	7.55	Train
COc1cc(NC(=O)/C=C/CN2CCOCC2)cc2c(Nc3cccc(Br)c3)ccnc12		5.27						5.32	5.09	5.79	6.34	4.62	6.28	6.87	Train
C=CC(=O)Nc1cc(Nc2ncc(Cl)c(Nc3ccccc3C(=O)C(=O)N(C)C)n2)c(OC)cc1N1CCN(C)CC1		7.8		8.03				8.2	7.65	7.44	7.99	7.24	8.19	8.76	Train
CN1CCN(c2ccc(Nc3cc4c(N[C@H]5CCCN(C)C5)nc(Nc5ccccc5)nc4cn3)nc2)CC1		8.77						7.75	8.57	6.91	7.14	7.67	7.29	7.83	Train
CN(C)Cc1ccc(Nc2nc3ncnc(Nc4ccc(F)c(Cl)c4)c3s2)cc1		7.92						7.62	7.82	7.13	7.35	6.89	7.32	8.11	Train
N#CCCCCn1nc(-c2ccc(F)c(O)c2)c2c(N)ncnc21		4.96						5.71	4.74	5.97	6.43	5.15	6.95	6.74	Train
CO/N=C/c1c(N)ncnc1Nc1ccc(OCc2ccccc2)c(Cl)c1		7.8			6.82			7.01	7.78	6.61	6.78	6.84	6.58	7.38	Train
C=CC(=O)Nc1cc(Nc2ncc(Cl)c(-c3cnc4c(cnn4C)c3)n2)c(OC)cc1N1CCC(N(C)C)CC1		6.63						7.84	6.74	7.68	7.33	7.05	7.61	8.1	Train
NCCn1cc(-c2cc(-c3cc4ccccc4s3)c3[nH]ncc3c2)c2nc(N)ncc21		6.03						6.77	5.92	7.19	6.95	6.27	6.85	7.47	Train
CN1CCN(CCCNc2ncc3cc(-c4c(Cl)cccc4Cl)c(NC(=O)NCc4ccccc4)nc3n2)CC1		6.01						7.43	6.07	7.73	6.99	6.67	7.58	7.69	Train
O=C(/C=C/CN1C[C@@H]2OCCO[C@@H]2C1)Nc1ccc2ncnc(Nc3ccc(OCc4ccccn4)c(Cl)c3)c2c1		7.66						7.45	7.5	7.46	7.55	8.58	7.11	8.04	Train
CCCCC(Cc1coc2nc(N)nc(N)c12)c1ccccc1OC		4.87						6.05	4.89	7.02	6.69	5.19	6.74	7.11	Train
CN(C)c1ccc(C(=C2C=CC(=[N+](C)C)C=C2)c2ccc(N(C)C)cc2)cc1		6.33						7.04	6.27	6.93	7.02	6.14	7.48	7.53	Train
COc1cc2ncnc(Nc3ccc(OCc4cccc(F)c4)c(Cl)c3)c2cc1NC(=O)CC1CCSS1		7.6						7.43	7.53	7.45	7.68	7.12	7.37	8.12	Train
N#CC(C#N)Cc1ccc(O)cc1		2.19						4.74	1.92	5.62	5.4	4.97	5.5	6.45	Train
C=CC(=O)N1CCOc2ccc(Nc3ncc(F)c(Nc4ccc5c(c4)CC(=O)N5)n3)cc21		7.26						7.44	7.21	7.04	7.3	6.96	7.65	7.77	Train
CCN(CC)CCOc1cc2ncnc(Nc3ccc(NC(=O)Nc4ccc(F)c(Cl)c4)cc3)c2cc1OC		4.36						6.07	4.36	6.78	6.66	5.93	7.17	7.19	Train
Cn1c(SSc2c(C(=O)Nc3cccc(C(=O)O)c3)c3ccccc3n2C)c(C(=O)Nc2cccc(C(=O)O)c2)c2ccccc21		4.92						6.74	4.82	7.43	7	6.28	7.8	7.55	Train
C=CC(=O)Nc1cc(Cl)cc(-n2c(=O)cc(C)c3cnc(Nc4ccc(N5CCN(C)CC5)cc4OC)nc32)c1		7.48						8.15	7.45	7.9	7.75	6.67	7.92	8.74	Train
CC[C@@H](Nc1ncnc2ccc(NC(c3ccc(F)cc3)c3cn(C4CC4)nn3)cc12)c1ccccc1		7.37						7.45	7.39	7.2	7.14	6.57	7.52	7.68	Train
CCOC(=O)CCCn1c(=O)oc2cc3ncnc(Nc4ccc(F)c(Cl)c4)c3cc21		7.11						7.24	7.27	6.82	7.51	7.05	7.67	7.86	Train
CN(C)C/C=C/C(=O)Nc1cc2c(Nc3ccc(OCc4cccc(F)c4)c(Cl)c3)ncnc2cn1		7.96			7.38			7.73	7.92	7.23	7.75	7.53	7.97	8.11	Train
CN(C)Cc1ccc(Nc2nc(N3CCC[C@@H](NC(=O)N(C)C)C3)cnc2C(N)=O)cc1		5.26						6.91	5.27	7.42	7.11	6.74	7.28	7.63	Train
N#Cc1ccc(O)c(-c2nc(NCc3cnccn3)c3ccccc3n2)c1		7.77						7.7	7.78	7.01	6.44	7.18	7.35	7.14	Train
CC(C)S(=O)(=O)c1ccccc1Nc1nc(N/N=C/c2ccc(F)cc2)ncc1Cl		6.24	6.66	8.64			8.74	6.22	6.19	6.56	8.54	6.55	7.5	8.74	Train
Nc1nc(Nc2ccc(Cl)cc2)c2c(n1)[nH]c1cccc(Cl)c12		4.2						5.59	4.12	6.21	6.43	5.38	6.77	6.87	Train
O=C(NCCCCOc1ccc2ncnc(Nc3ccc(OCc4ccccc4)cc3)c2c1)C(F)(F)F		7.13			6.93			6.85	7.11	6.75	6.85	6.91	6.57	7.26	Train
O=C(/C=C/c1ccc(-c2ccc3ncnc(Nc4ccc(OCc5cccc(F)c5)c(Cl)c4)c3c2)cc1)NO		7.74			7.92			7.5	7.7	7.14	7.52	7.94	7.82	7.74	Train
C=CC(=O)Nc1ccccc1Nc1nc(Nc2ccc(OCC(=O)N3CCOCC3)cc2)ncc1Cl		7.6						7.84	7.63	7.1	7.12	7.2	7.22	8.09	Train
Nc1nc(N)c2c(n1)[nH]c1cccc(Sc3ccc4ccccc4c3)c12		4.7						5.76	4.82	5.99	6.49	5.37	6.75	6.8	Train
Brc1cccc(Nc2ncnc3ccc(NN=NCc4ccccn4)cc23)c1		6.62						7.34	6.58	7.72	6.82	6.62	7.09	7.56	Train
OCC(O)C(O)C(O)C(O)CNc1cc2ncnc(Nc3cccc(Br)c3)c2cn1		8.32						7.41	8.42	7	7.06	7.05	7	7.67	Train
COc1cc2c(Oc3ccc(NS(=O)(=O)c4ccccc4C(F)(F)F)cc3F)ccnc2cc1OCCCN1CCN(C)CC1		6.55						7	6.56	6.56	6.95	7.04	7.41	7.18	Train
COCC#CC(=O)Nc1cc2c(Nc3cccc(Br)c3)c(C#N)cnc2cc1OC		6.1			6.42			7.23	6.34	6.88	6.32	6.43	7.53	6.89	Train
Cc1ccc(Nc2ncnc3cc(OC(C)C)c4c(c23)OCCO4)cc1[N+](=O)[O-]		6.73						7.71	6.83	7.08	6.99	7.24	7.41	7.82	Train
CCOc1cc(O)c2c(=O)cc(-c3ccccc3)oc2c1		4.5				4.16		5.54	4.59	6.32	5.37	4.69	4.25	6.64	Train
CC(=O)OC(Cc1c(SSc2[nH]c3ccccc3c2CC(OC(C)=O)C(=O)NCc2ccccc2)[nH]c2ccccc12)C(=O)NCc1ccccc1		4.55						6.4	4.6	7.08	6.71	5.88	7.2	7.42	Train
Brc1cccc(Nc2ncnc3cc(NCCc4c[nH]cn4)ncc23)c1		9.04						7.85	8.93	7.03	7.52	7.02	7.6	8.23	Train
COc1cc(CO)ccc1-c1cc2c(NCc3ccccc3)ncnc2s1		8.3						7.92	7.97	6.83	6.8	6.8	7.52	7.74	Train
COc1cc2c(Oc3ccc(NS(=O)(=O)c4cc(-c5ccsc5)ccc4F)cc3F)ccnc2cc1OCCCN1CCN(C)CC1		6.24						6.64	6.36	6.58	7.87	6.24	7.89	7.88	Train
CN(C)c1nc(N/N=C/c2cc(Br)c(O)c(Br)c2O)nc(Nc2ccc(F)cc2)n1		4.59						5.64	4.46	6.11	7.02	5.7	7.23	7.09	Train
COCCOc1cc2ncnc(Nc3ccc(NC(=O)/C=C/CN(C)C)c(C(F)(F)F)c3)c2cc1NC(=O)/C=C/CN(C)C		6.99						8.1	7.07	7.92	7.67	6.76	8.83	8.25	Train
NC(=S)N1N=C(c2ccc(Cl)c(Cl)c2)CC1c1ccccc1F		5.18						6.13	5.24	7.04	6.55	5.34	6.5	7.01	Train
COc1ccc(-c2cc3c(N[C@H](CCO)c4ccccc4)ncnc3o2)cc1		8.4						7.32	8.07	6.38	6.89	6.8	7.13	7.52	Train
Nc1ncnc2c1c(-c1ccc(Cl)c(O)c1)nn2CCC1CCCNC1		4.69						5.9	4.62	6.62	6.88	5.62	7.08	7.07	Train
Cn1c(SSc2c(CCCC(=O)O)c3ccccc3n2C)c(CCCC(=O)O)c2ccccc21		5.08						6.36	5.23	7.25	6.86	5.74	6.56	7.51	Train
COc1ccc(CC(=O)NS(=O)(=O)c2ccc(Cl)cc2)cc1		4.48			4.42			5.33	4.62	6.11	6.1	4.52	6.06	6.48	Train
CC(C)(C)CNc1ncnc2c(Cl)cc(NC(c3ccc(F)cc3)c3cn(C4(C(F)(F)F)CC4)nn3)cc12		8						7.89	8.15	6.89	7.85	7.05	8.38	8.39	Train
CC(C)c1ccc(Nc2nc(N)nc3c2-c2ccccc2C3)cc1		4.37						5.9	4.42	6.36	6.8	5.8	6.94	7.05	Train
N#C/C(=C\c1ccc(O)c(O)c1)C(=O)NCCCCCCCCCCNC(=O)/C(C#N)=C/c1ccc(O)c(O)c1		5.89						6.62	6.12	6.97	7.26	5.19	7.61	7.68	Train
C=CC(=O)N1C[C@@H]2CN(c3nc(Nc4cnn(C)c4)c4ncn(C(C)C)c4n3)C[C@@H]2C1		7.31						6.97	7.46	5.83	7.19	7.44	6.76	7.82	Train
N#Cc1cnc2cc(O)c(O)cc2c1Nc1cccc(Br)c1		6.46						7.11	6.26	6.93	6.68	5.93	8.12	7.13	Train
CCOc1cc2ncnc(NC3=CC(=O)C(OCc4cccs4)=CC3=O)c2cc1NC(=O)/C=C/CN(C)C		7.32						7.48	7.36	6.67	7.29	6.71	7.49	8.04	Train
COC[C@@H](C(N)=O)N(C)Cc1cc2c(Nc3cccc(Cl)c3F)ncnc2cc1OC		7.52						7.43	7.55	7.21	6.96	6.93	7.09	7.56	Train
CC#CC(=O)Nc1cccc(-c2c(-c3ccccc3)oc3ncnc(N[C@H](CO)c4ccccc4)c23)c1		7.19						6.85	7.09	6.48	6.92	6.46	6.99	7.25	Train
O=S(=O)(O)CCNc1cc2ncnc(Nc3cccc(Br)c3)c2cn1		8.85						7.64	8.83	6.82	7.31	7.07	7.35	7.99	Train
O=C(Nc1ccncc1)Nc1cc(-c2cccnc2)ccc1OC(F)(F)F		7.01						6.86	7.02	6.29	7	6.72	7.54	7.16	Train
COc1cc(C=C(C#N)C#N)cc(O)c1O		5.22						5.75	4.38	6.77	6.21	4.77	6.53	6.95	Train
CCCOc1cc2ncnc(Nc3ccc(NC(=O)OCC)c(Cl)c3)c2cc1OC		5.26						6.58	5.09	7.08	6.33	5.89	7.28	6.94	Train
O=c1ccc2ccc(O)c(O)c2o1		5.12						5.83	5.08	6.28	5.76	4.8	6	6.31	Train
CCOc1cc2ncnc(NC3=CC(=O)C(OCc4cccc(OC)c4)=CC3=O)c2cc1NC(=O)/C=C/CN(C)C		6.97						7.36	7.2	6.53	6.98	6.78	7.43	7.6	Train
Cn1cnc(-c2cc(NC(=O)Nc3nccs3)cc(C(F)(F)F)c2)c1		6.51						6.44	6.74	6.32	5.9	5.54	5.83	6.66	Train
Cc1ccc2ncnc(Nc3cccc(C(=O)O)c3)c2c1		6						6.5	5.79	6.15	5.94	6.28	6.89	6.24	Train
CC(=O)Nc1ccc(-c2cc3c(Nc4ccc(Oc5cccc(C(F)(F)F)c5)c(Cl)c4)ncnc3s2)cc1		7.32			6.06			7.31	7.51	7.05	6.94	5.82	6.94	7.83	Train
Cc1c(C(=O)NCCN2CCN(C)CC2)[nH]c2cnnc(Nc3ccc(OCc4cccc(F)c4)c(Cl)c3)c12		6.59						6.98	6.26	7.51	8.22	6.47	7.79	8.5	Train
Cc1nn(-c2ccccc2)c(Cl)c1C1C(C#N)=C(N)N(c2cccnc2)C2=C1C(=O)CC(C)(C)C2		4.49						6.04	4.49	7	7.2	5.77	7.75	7.5	Train
C=C=CC(=O)Nc1cc(Nc2nccc(-c3cn(C)c4ccccc34)n2)c(OC)cc1N1CCOCC1		7.87						7.53	7.81	6.81	7.28	7.24	7	8.07	Train
C=CC(=O)Nc1cc2c(Nc3ccc(Br)cc3F)ncnc2cc1OCCNC(=O)N1CCOCC1		7.44						7.63	7.43	6.48	6.77	6.71	7.75	7.5	Train
CNc1cc2c(Nc3cccc(Cl)c3)ncnc2cn1		9.72						7.47	9.43	6.65	7.14	7.12	6.72	7.95	Train
C=CC(=O)N1CCC[C@@H](n2nc(C#CCC3CCCC3)c3c(N)ncnc32)C1		6.12						7.32	6.04	7.12	7.14	6.62	7.46	7.79	Train
NC(=S)N/N=C(/C=C/c1cccc([N+](=O)[O-])c1)c1ccccc1		5.43						5.63	5.46	5.61	6.25	5.53	6.11	6.39	Train
N#C/C(=C\c1ccc(O)c(O)c1)C(=O)NC1CCCCC1		5.8			4.77			6.2	5.7	6.66	6.84	4.68	7.01	7.43	Train
N#Cc1c(-c2ccc(F)cc2)cc(-c2ccc(Nc3ncnc4ccccc34)cc2)[nH]c1=N		5.68			5.4			6.35	5.89	6.31	7.22	5.53	7.76	7.28	Train
Cc1ncc([N+](=O)[O-])n1CCOC(=O)/C=C/c1cccc(F)c1		4.91			4.78			5.94	5.02	6.51	6.27	4.85	6.67	6.72	Train
COc1ccc(C2=NN(c3nc(-c4ccccc4)cs3)C(c3ccc(F)cc3)C2)cc1		5.24						5.9	5.23	6.5	6.92	5.55	6.79	7.06	Train
C=CC(=O)Nc1cc2c(Nc3ccc(Br)cc3F)ncnc2cc1OCCNC(=O)CCOC		7.15						7.75	7.21	7.3	6.96	6.69	7.47	7.81	Train
Cc1[nH]c2ncnc(Nc3cccc(C#N)c3)c2c1C		6.7						7.28	6.56	7.17	6.75	6.18	6.71	7.82	Train
CN1CCC[C@H]1/C=C/C(=O)N1CCc2c(sc3ncnc(Nc4ccc(F)c(Cl)c4)c23)C1		9						8.21	8.97	7.55	7.56	6.97	7.16	8.82	Train
C=CC(=O)Nc1cc(Nc2nccc(-c3cnn(C)c3)n2)c(OC)cc1N1CCC(N(C)C)CC1		6.66						7.66	6.78	7.19	7.08	6.75	7.64	7.81	Train
O=C(O[C@H]1CN[C@H](C#Cc2cc3ncnc(Nc4ccc5c(ccn5S(=O)(=O)c5cccs5)c4)c3s2)C1)N1CCOCC1		6.82			6.92			7.63	6.78	7.33	7.76	6.95	7.82	8.42	Train
Nc1ncnc2c1c(-c1ccc(Cl)c(O)c1)nn2[C@H]1CCOC1		5.8						6.78	5.83	6.63	6.7	5.8	7.2	7.23	Train
O=C(Nc1ccccn1)Nc1cc(-c2cccnc2)ccc1OC(F)(F)F		7.04						6.87	7.05	6.26	6.49	6.52	7.05	6.84	Train
COc1ccc(-c2nc3sc(-c4ccccc4)cn3n2)cc1		5.25						5.98	5.26	6.55	6.12	5.15	5.56	6.89	Train
COc1cc2ncc(C(=O)O)c(Nc3ccc(F)c(Cl)c3)c2cc1OC		5.03						6.12	5.04	6.78	6.04	5.07	6.54	6.74	Train
C=CC(=O)N1CCOc2ccc(Nc3nc(Nc4ccc(N5CCCC5=O)cc4)ncc3C(C)=O)cc21		7.26						7.34	7.38	6.48	7.35	6.91	7.91	7.73	Train
Cn1ccc2c([C@H](Nc3cc(C#N)c4ncnc(NCC(C)(C)C)c4c3)c3cn(C4(C(F)F)CC4)nn3)cccc2c1=O		8.92						8.8	8.66	7.98	8.32	7.81	8.64	9.28	Train
Nc1nc2c(c(=O)[nH]1)-c1cccc(Cl)c1CC2		8.4						7.11	8.44	6.44	6.78	6.65	6.58	7.46	Train
COc1cc2c(cc1OC)Sc1ncnc(Nc3ccc(F)c(Cl)c3)c1NC2		5.09						5.79	4.74	6.29	7.3	5.5	7.33	7.58	Train
C/C=C/c1cc(Cc2cnc(N)nc2N)cc(CCC)c1OC		8.39						7.17	8.38	6.29	7.03	6.65	7.03	7.56	Train
CN(C)C/C=C/C(=O)N1CCc2c(sc3ncnc(N[C@H](CO)c4ccccc4)c23)C1		7.15						7.01	7.22	6.85	7.14	7.03	6.56	7.75	Train
Fc1ccc(Nc2ncnc3cc4c(cc23)OCCOCCOCCO4)cc1Cl		8.7						7.84	8.55	7.17	7.05	7.25	6.9	8.14	Train
Oc1csc(N2N=C(c3ccc(Br)cc3)CC2c2ccc(Br)cc2)n1		5.69			5.44			6.17	5.61	6.46	6.31	5.41	6.6	6.66	Train
Nc1ncnc2n[nH]c(Nc3cccc(Cl)c3)c12		6.8						7.15	6.92	7.18	6.5	6.33	6.47	7.32	Train
NC(=S)N1N=C(c2ccccc2)CC1c1ccc2ccccc2c1		5.52			5.24			6.23	5.83	6.51	6.79	5.37	6.9	7.06	Train
C=CC(=O)Nc1cccc(Nc2nc(Nc3ccc(OCCOCCNC(=O)OC(C)(C)C)c(F)c3)ncc2F)c1		6.26						7.05	6.38	7.42	6.15	6.63	6.7	6.72	Train
NC1CCN(Cc2ccn3ncnc(Nc4ccc(OCc5cnccn5)c(Cl)c4)c23)CC1		7.49			7.59			7.05	7.35	6.29	7.44	7.57	7.38	7.74	Train
C[S+]([O-])CCNCc1ccc(-c2ccc3ncnc(Nc4ccc(OCc5cccc(F)c5)c(Cl)c4)c3c2)o1		7.89			8.07			7.98	7.78	7.53	7.83	7.79	7.98	8.43	Train
CN(C)C/C=C/C(=O)N1CCc2c(sc3ncc(C#N)c(Nc4ccc(F)c(Cl)c4)c23)C1		8						7.1	8.19	6.66	7.51	6.85	6.73	8.14	Train
CC(C)(C)c1cc(/C=C2\C(=O)Nc3ccccc32)cc(C(C)(C)C)c1O		5.1			4.19			5.73	5	6.58	6.3	4.54	6.47	6.93	Train
C=CC(=O)Nc1cccc(Nc2nc(Nc3ccc(/C=C/c4cc(Cl)cc(Cl)c4)cc3)ncc2F)c1		6.41						7.3	6.25	7.33	6.7	6.51	7.81	7.15	Train
CC(=O)OCOC(=O)N(C)/N=N/c1ccc2ncnc(Nc3cccc(Cl)c3)c2c1		6.2						6.81	6.33	6.75	6.57	5.84	7.01	7.1	Train
O=C(O[C@H]1CN[C@H](C#Cc2cc3ncnc(NCc4cccc(Oc5ccccc5)c4)c3s2)C1)N1CCOCC1		6.74			7.06			7.44	6.73	7	7.17	7.05	7.51	7.79	Train
Fc1ccc2ncnc(Nc3cccc(Br)c3)c2n1		7.36						6.56	7.42	6.08	6.04	6.41	6	6.65	Train
CN(CCOc1cccc2ncnc(Nc3ccc(OCc4ccccn4)c(Cl)c3)c12)C(=O)CO		7.46			8.4			7.79	7.49	7.43	7.08	7.94	7.55	7.68	Train
O=C(Cc1c[nH]c2cc3ncnc(Nc4cccc(Br)c4)c3cc12)N1CCOCC1		8.32						7.38	8.32	6.24	6.65	6.8	6.87	7.52	Train
CCOC(=O)C1=C(N)N(c2cccnc2)C2=C(C(=O)CCC2)C1c1c(C)nn(-c2ccc(Cl)cc2)c1Cl		5.21						6.79	5.52	7.17	7.98	6.51	8.47	8.17	Train
CCC(=O)N1CCC[C@@H](n2nc(-c3cn(-c4ccc(C(C)=O)cc4)nn3)c3c(N)ncnc32)C1		6.19						6.79	6.23	6.84	7.34	6.44	7.15	7.59	Train
O=C(/C=C/c1ccc(-c2ccc3ncnc(Nc4ccc(OCc5cccc(F)c5)c(Cl)c4)c3c2)s1)NO		8.32			8.46			7.88	8.22	7.45	7.77	8.31	7.8	8.24	Train
CN(C)C/C=C/C(=O)NCc1cccc(-c2nc(-c3ccc(F)cc3)c(-c3ccnc4[nH]c(-c5ccccc5)cc34)[nH]2)c1		8.21						7.37	8.33	6.77	7.21	7.04	7.05	7.82	Train
CN1CCN(CCOc2cc(OC3CCOCC3)c3c(Nc4c(Cl)ccc5c4OCO5)ncnc3c2)CC1		7.18						7.34	7.05	7.08	7.36	6.59	7.25	7.94	Train
CN(C)C/C=C/C(=O)NCCSc1nc(-c2ccc(F)cc2)c(-c2ccnc(Nc3ccccc3)c2)[nH]1		8.57						7.22	8.35	6.49	7.2	7.17	7.13	7.68	Train
COc1cc2ncc(C#N)c(Nc3ccc(C)cc3)c2cc1OC		5.56						6.72	5.61	6.04	5.8	5.94	7.38	6.27	Train
O=C(Nc1ccc2ncnc(Nc3cccc(Cl)c3)c2c1)C1COc2ccccc2O1		5.56						6.31	5.73	6.58	6.24	6.7	6.51	6.43	Train
COc1cc2nccc(Nc3cc(OC)c(OC)c(OC)c3)c2cc1OC		4.57						6.06	4.46	6.44	6.43	5.73	7.05	6.81	Train
Cc1ccc2ncnc(Nc3ccc(C)c(C)c3)c2c1		5.16						6.33	5.09	6.74	6.04	5.84	6.58	6.52	Train
CCOc1cc2ncnc(NC3=CC(=O)C(OCc4ccccn4)=CC3=O)c2cc1NC(=O)/C=C/CN(C)C		7.04						7.27	7.17	6.37	7.13	6.98	7.25	7.81	Train
COc1cccc(Nc2ncc(C(F)(F)F)c(N[C@@H]3CCC[C@H](C(=O)C=C(C)C)C3)n2)c1		6.26						6.75	6.23	6.86	6.11	5.77	6.83	6.61	Train
CS(=O)(=O)CCNCCCCOc1ccc2ncnc(Nc3ccc(F)c(Cl)c3)c2c1		7.7			6.68			7.3	7.58	7.07	7.8	6.84	7.56	8.19	Train
Cc1c(C(=O)NCCN2CCOCC2)[nH]c2cnnc(Nc3ccc(OCc4cccc(F)c4)c(Cl)c3)c12		5.3						6.36	5.31	7.17	7.89	5.97	7.68	8.07	Train
COc1ccccc1N1CCN(CC(O)COc2ncnc3ccccc23)CC1		6.45						6.43	6.59	6	6.77	6	6.27	7.37	Train
C=CC(=O)Nc1cc2c(Nc3ccc(Br)cc3F)ncnc2cc1OC(C)CNC(C)=O		7.44						7.76	7.21	7.26	7.12	6.99	7.52	7.87	Train
CSc1ccc(/C=C2/C(C)=C(CC(=O)O)c3cc(F)ccc32)cc1		4.62						6.15	4.67	7.04	6.76	5.4	7.2	7.32	Train
CC1=C(CC(=O)O)c2ccc(Br)cc2/C1=C\c1ccsc1		4.92						5.59	4.85	6.13	6.55	4.81	6.72	6.77	Train
C#Cc1cccc(Nc2ncnc3cc4c(cc23)N(C(=O)/C=C/CN2CCOCC2)CCO4)c1		7.92			6.03			7.4	8.18	6.93	7.39	6.13	6.87	8.34	Train
CCc1ccc(/C=C2\C(=O)Nc3ccccc32)s1		4.36						5.14	4.31	6	5.68	4.32	5.81	6.53	Train
C=CC(=O)Nc1cccc(N2C(=O)C(Cc3ccccc3)N(C)C(=O)c3cnc(Nc4ccc(N5CCN(C)CC5)cc4OC)nc32)c1		8.33						7.46	7.94	6.2	8.09	7.17	8.08	8.56	Train
COC(=O)CC1C(=S)Nc2ccccc21		4						5.53	4.31	6.33	6.3	5.41	6.5	6.58	Train
COc1ccccc1-c1cc2c(NCc3ccccn3)ncnc2s1		6.74						7.28	6.57	6.64	6.15	6.08	6.68	7.15	Train
Cc1ccc(Nc2ncnc3ccc(C)cc23)cc1		5						6.21	4.89	6.44	5.63	5.66	6.43	6.19	Train
Brc1cccc(Nc2ncnc3cc4c(cc23)Oc2ccccc2O4)c1		6.92						7.56	6.7	7.01	6.27	7.45	7.48	6.98	Train
C[C@@H](Nc1ncnc2oc(-c3ccc(NCCN4CCCCC4)cc3)cc12)c1ccccc1		9.22						7.9	8.86	7.1	7.56	7.25	7.5	8.42	Train
C=CC(=O)Nc1ccc(-c2ccc(NC(=O)Nc3cccc(Cl)c3)cc2)cn1		8.06	7.24					7.59	8.02	7.27	6.66	7.39	6.92	7.45	Train
CC(C)n1nc(-c2ccc(NS(C)(=O)=O)cc2)c2c(N)ncnc21		4.89						6.03	4.83	6.51	6.89	5.57	7.36	7.08	Train
Cc1cnc(Nc2cccc(S(N)(=O)=O)c2)nc1Nc1ccc2c(c1)CCN(S(=O)(=O)C1CC1)C2		7.26						7.28	7.35	6.29	6.8	6.72	7.77	7.11	Train
OCc1ccc(-c2cc3ncnc(Nc4ccc5[nH]ccc5c4)c3s2)cc1		9						7.75	8.75	7.04	7.15	6.6	6.88	8.21	Train
Cn1c(SSc2c(C(=O)Nc3ccccc3)c3cccnc3n2C)c(C(=O)Nc2ccccc2)c2cccnc21		4.65						6.36	4.49	7.27	7.17	6.37	7.56	7.55	Train
CCN(C)C/C=C/C(=O)N1CCC[C@@H](n2nc(C(=O)Nc3nc4cc(Cl)ccc4o3)c3c(N)ncnc32)C1		6.8						7.56	6.75	6.78	7.43	7.24	7.6	8.02	Train
Nc1ncnc2c1c(-c1ccc(Cl)c(O)c1)nn2[C@@H]1CCOC1		5.85						6.75	5.82	6.61	6.72	5.78	7.2	7.23	Train
CS(=O)(=O)N1CCCN(Cc2ccn3ncnc(Nc4ccc5c(cnn5Cc5cccc(F)c5)c4)c23)CC1		6.68			6.92			6.97	6.66	6.77	7.12	6.83	7.17	7.38	Train
CCC(=O)N1CC[C@H](N2C(=O)N(c3cc(OC)ccc3F)Cc3cnc(Nc4ccc(N5CCN(C(C)=O)CC5)c(C)c4)nc32)C1		6.83						6.43	6.52	6.49	7.2	6.23	7.43	7.07	Train
C=CC(=O)Nc1cccc(-c2coc3ncnc(N[C@H](CO)c4ccccc4)c23)c1		6.8						7.22	6.71	6.76	6.52	6.39	7.49	6.98	Train
C=CC(=O)N[C@H]1CC[C@@H](n2nc(C(=O)Nc3nc4ccccc4o3)c3c(N)ncnc32)CC1		7.38						8.25	7.54	7.04	7.59	7.37	8.1	8.52	Train
N#C/C(=C\c1ccc(O)c(O)c1)C(=O)NCCNC(=O)/C(C#N)=C/c1ccc(O)c(O)c1		6.3						6.5	6.18	6.42	7.07	5.13	7.6	7.4	Train
Cc1ccc(N(C)C(=O)c2ccccc2)cc1Nc1nccc(-c2cccnc2)n1		4.31						5.87	4.23	6.52	6.23	5.37	6.67	6.87	Train
O=C(Cc1cccc(Br)c1)NS(=O)(=O)c1ccccc1		4.61			4.58			5.3	4.61	6.04	6.24	4.48	6.13	6.62	Train
C=CC(=O)N1CCC[C@@H](Oc2nc(Nc3ccc(N4CCN(C(C)=O)CC4)cc3)nc3[nH]cc(-c4cncc(NC)n4)c23)C1		6.3						7.41	6.56	7.39	7.34	7.15	7.22	7.93	Train
Oc1csc(N2N=C(c3ccc(Cl)cc3)CC2c2ccc(Br)cc2)n1		5.64			5.42			6.16	5.65	6.37	6.06	5.39	6.35	6.49	Train
CCN(CC)C(C)(CCc1ncnc2cc(OC)c(OC)cc12)Cc1ccccc1		6.89						7.09	6.93	6.26	7.36	6.03	7.26	8.24	Train
Cc1cc(C(=O)NCCN2CCOCC2)[nH]c1/C=C1\C(=O)Nc2ncnc(Nc3ccc4c(ccn4Cc4ccccc4)c3)c21		8.96			7.4			7.94	8.5	7.07	7.43	7.43	7.6	8.17	Train
COc1cc(OC)cc(-c2cc3cnc(N)nc3nc2NC(=O)NC(C)(C)C)c1		4.3						6	4.31	6.84	6.47	5.33	6.67	7.32	Train
O=C1CSC(N2N=C(c3ccccc3)CC2c2ccccc2)=N1		5.47			5.29			6.31	5.35	7.02	6.13	5.19	6.36	6.83	Train
O=C(CCN1CCOCC1)c1ccc(OCc2ccccc2)cc1		5.82						6.64	5.79	6.76	5.98	5.19	6.96	6.61	Train
N#Cc1cnc2ccc(-c3ccc(CN4CCOCC4)cc3)cc2c1N[C@@H]1C[C@H]1c1ccccc1		5.6						5.9	5.69	5.64	6.83	5.76	6.91	6.87	Train
NC(=O)c1ncc(N2CCCC[C@@H](NC(=O)C3CC3)C2)nc1Nc1ccc(C2CCN(C3CCCC3)CC2)cc1		6.26						6.48	6.18	6.59	7.91	6.44	7.64	7.83	Train
N#CC(C#N)=Cc1ncc[nH]1		3.27						4.69	3.03	5.34	6.1	4.8	5.86	6.8	Train
COc1ccc(CCc2cc3c(Nc4cccc(Br)c4)nc(N)nc3[nH]2)cc1		5.66						6.92	5.54	7.5	6.75	5.93	7.25	7.38	Train
CN1C(=S)C(CCC(=O)O)c2ccccc21		5.17						5.79	5.38	5.98	6.77	5.96	6.73	6.98	Train
CC(=O)NC(Cc1c(SSc2[nH]c3ccccc3c2CC(NC(C)=O)C(=O)NCc2ccccc2)[nH]c2ccccc12)C(=O)NCc1ccccc1		4.29						6.34	4.58	7	7.35	6.34	7.61	7.71	Train
COc1cc2c(C#N)cnc(Nc3cccc(Cl)c3)c2cc1OC		4.05						5.57	3.87	6.63	6.5	5.56	6.35	7.03	Train
O=C(/C=C/C(=O)NCCCn1ccnc1)Cc1cc2c(Nc3cccc(Br)c3)ncnc2cn1		9.25						7.78	9.03	7.15	7.32	7.32	7.14	8.12	Train
COc1cccc(-c2cn(C3CCN(CCN(C)CCO)CC3)c3ncnc(N)c23)c1		6.53						6.06	6.38	5.83	7.06	6.74	6.55	7.09	Train
CC#CC(=O)Nc1ccc2ncc(C#N)c(Nc3ccc(F)c(Cl)c3)c2c1		6.48						6.85	6.35	6.73	6.01	6.26	6.98	6.53	Train
CN(c1ccccc1)c1[nH]cnc2ncnc1-2		5.7						6.88	5.69	5.95	5.18	6.19	6.8	6.05	Train
CN(C)C1CCN(Cc2ccn3ncnc(Nc4ccc5c(cnn5Cc5cccc(F)c5)c4)c23)CC1		7			6.96			6.71	7.14	5.53	7.6	7.21	7.29	7.86	Train
FC(F)(F)c1nnc(NC(=S)Nc2ccc3ncnc(Nc4cccc(Cl)c4)c3c2)s1		6.89						7.42	6.95	7.91	6.96	6.45	6.74	7.8	Train
CS(=O)(=O)Nc1ccc(-c2cc3c(Nc4ccc(Oc5cccc(C(F)(F)F)c5)c(Cl)c4)ncnc3s2)cc1		7.33			4.72			6.64	7.39	6.27	6.41	4.52	6.65	7.33	Train
Cc1cccc(Nc2ncnc3ccc(NC(=S)NCc4ccccc4)cc23)c1		7.43						7.52	7.43	7.64	7.27	6.23	7.38	7.94	Train
Nc1ncnc2c1c(-c1ccccc1)cn2-c1ccccc1CO		5.96						6.76	5.85	7.08	6.29	5.73	6.37	7.23	Train
COC(=O)COCc1ccn2ncnc(Nc3ccc4c(cnn4Cc4cccc(F)c4)c3)c12		6.34			6.55			6.86	6.55	6.41	7.57	6.86	7.43	7.78	Train
CNC(=O)CCc1c(SSc2[nH]c3ccccc3c2CCC(=O)NC)[nH]c2ccccc12		5.03						6.44	5.16	7.4	7.19	5.73	7.07	7.82	Train
C=CC(=O)Nc1cccc(N(C)c2nc(Nc3ccc4c(c3)N(C)CCO4)ncc2F)c1		6.26						6.61	6.3	6.67	5.91	6.41	6.5	6.23	Train
Nc1ncnc2c1c(-c1ccc(CNC(=O)c3cccc4cccnc34)cc1)nn2C1CCCC1		6.26						7.27	6.25	6.73	6.23	6.22	7.29	7	Train
COc1ccc(C(C=Cc2ccccc2)=NNC(N)=S)cc1		5.06						6.65	5.15	7.55	6.31	5.43	6.51	7.32	Train
CNC(=N)SCCCn1c(=O)c2c(c1=O)n1c3ccccc3cc1c1cccc3ccn2c31		5	5.13					5.19	5.04	5.02	6.38	5.02	6.58	6.42	Train
Nc1ncnc2c1c(-c1ccccc1)cn2-c1ccc(CO)cc1		6.15						6.62	6.3	6.8	6.33	5.89	6.17	7.1	Train
CCN(CC)CCNC(=O)c1c([Se][Se]c2[nH]c3ccccc3c2C(=O)NCCN(CC)CC)[nH]c2ccccc12		5.34						5.47	5.27	5.5	6.81	5.41	7.07	6.62	Train
O=C(OCCCCc1ccccc1)c1cc(NCc2cc(O)ccc2O)ccc1O		6.4						6.83	6.7	6.39	6.76	6.35	7.24	7.06	Train
C/C=C/C(=O)N1CCC[C@@H](n2nc(C(=O)Nc3nc4cc(Cl)ccc4o3)c3c(N)ncnc32)C1		6.62						7.65	6.49	6.8	7.18	7	7.6	7.95	Train
Cc1ccc2c(c1)cc(C1C(C#N)=C(N)N(c3cccnc3)C3=C1C(=O)CCC3)c1nnnn12		4.98			4.83			5.83	5.04	6.91	6.69	4.99	6.95	7.37	Train
OC[C@@H](Nc1ncnc2oc(-c3ccccc3)c(-c3ccccc3)c12)c1ccccc1		6.65						6.83	6.53	6.71	6.5	6	6.95	6.92	Train
C=CC(=O)N(C)CCn1nc(-c2ccc(Oc3ccccc3)cc2)c2c(N)ncnc21		7.55						9.43	7.46	7.98	6.42	7.45	7.47	8.83	Train
Fc1ccc(Nc2ncnc3nn4ccccc4c23)cc1Cl		6.7						6.97	6.73	7.08	6.04	6.35	5.69	7.1	Train
CN1CCC(O)(c2nc(-c3ccc(F)cc3)c(-c3ccncc3)o2)CC1		6.1						6.03	6.01	5.51	7.67	6.14	7.72	7.63	Train
CNC1CCC(n2nc(-c3ccc(CNC(=O)c4ccccc4OC)cc3)c3c(N)ncnc32)CC1		6.26						7.22	6.16	7.32	7.54	6.37	7.94	7.94	Train
C=CC(=O)Nc1cccc(Nc2nc(Nc3ccc(OCCOC)nc3)ncc2C(C)=O)c1		7.26						7.73	7.21	7.38	7.23	6.78	8.05	7.77	Train
CCOc1cc2ncnc(NC3=CC(=O)C(OCc4ccccc4)=CC3=O)c2cc1NC(=O)/C=C/CN(C)C		7.73						7.69	7.57	6.73	7.08	6.84	7.6	7.87	Train
Cc1nc(N(C)c2ccc(OC(C)C)cc2)c2cc(C)oc2n1		6.99						7.6	6.92	6.72	6.29	6.75	6.85	7.32	Train
COc1cc2ncnc(Nc3ccc(F)c(Cl)c3)c2c2c1OCCO2		7.65						7.45	7.78	6.69	6.66	7.01	6.99	7.44	Train
COc1cccc(CN=Nc2nc(O)cs2)c1		4.51			4.34			5.4	4.69	5.92	6.09	4.49	6.28	6.52	Train
CO[C@H]1CCN(c2nccc(Nc3cc4c(cn3)nc([C@@H](C)O)n4[C@H](C)C(F)(F)F)n2)C[C@H]1F		4.68						6.08	4.47	6.32	6.8	5.95	7.31	7.13	Train
CC(C)(C)Oc1cc(C=C(C#N)C(N)=S)cc(C(C)(C)C)c1O		3.3			6			5.42	3.31	6.63	6.5	5.87	6.42	6.88	Train
COCCOc1cc2ncc(C#N)c(N[C@@H]3C[C@H]3c3ccccc3)c2cc1OC		7.28						7.52	7.26	7.14	7.66	6.42	7.92	8.23	Train
CN(C)CCc1ccc(Nc2nc3ncnc(Nc4ccc(F)c(Cl)c4)c3s2)cc1		7.89						7.51	7.8	6.95	7.41	7.03	7.11	8.19	Train
COc1cc(-c2nn(C(C)C)c3ncnc(N)c23)cc(OC)c1OC		5.29						6.77	5.18	6.91	6.35	5.83	7	7.03	Train
C=CC(=O)C(CCN(C)C)c1cc2c(Nc3cccc(Br)c3)ncnc2cn1		8.38						7.52	8.29	6.96	7.72	7.19	7.28	8.28	Train
C=CC(=O)Nc1cccc(Oc2nc(Nc3ccc(N4CCN(C)CC4)cc3)c(C(N)=O)nc2CC)c1C		8.96						8.4	8.74	7.64	7.69	7.58	7.67	8.7	Train
CC1=C(C(=O)Nc2ccc(C)cc2)C(c2ccc(O)cc2O)NC(Nc2ccc([N+](=O)[O-])cc2Cl)=N1		4.22						5.9	4.07	7.05	7.45	5.89	7.46	7.85	Train
Brc1cc2c(Nc3ccccc3)ncnc2s1		7.1						7.4	7.12	6.5	5.79	6.31	6.23	7.11	Train
COc1cc(NC(=O)Nc2ccccn2)cc(-c2c[nH]cn2)c1OC		7.61						7.51	7.47	7.41	6.89	6.99	6.92	7.6	Train
CC(=O)C(Nc1cc(O)c(NC(C(=O)O)C(C)O)cc1O)C(=O)O		4.36						4.68	4.34	5.51	6.26	4.4	5.25	6.93	Train
C=CC(=O)Nc1cc2c(Nc3ccc(Br)c(Cl)c3F)ncnc2cc1OC[C@@H](C)NC(=O)CN(C)C		7.85						7.69	7.52	7.21	8.13	7.18	7.95	8.67	Train
CN1CCN(Cc2ccc(C(=O)Nc3ccc(-c4cncc(C#N)c4Nc4ccc(F)c(Cl)c4)cc3)cc2)CC1		5.52						6.89	5.42	7	6.02	6.45	7.22	6.65	Train
Oc1csc(N2N=C(c3ccc(Br)cc3)CC2c2ccc(Cl)cc2)n1		5.39			5.23			6.16	5.55	6.52	6.21	5.33	6.45	6.64	Train
CC(=O)N1N=C(c2ccc(Cl)c(Cl)c2)CC1c1ccccc1		4.54						6.08	4.63	6.89	6.81	5.43	7.07	7.3	Train
C=C(C)CN1C(=O)C(=C)SC1=NN=c1scc(O)n1C		6						6.4	6.1	5.48	5.77	6.12	6.79	6.07	Train
O=[N+]([O-])c1cccc2c1sc1c(Nc3cccc(Br)c3)ncnc12		6.8						7.59	6.96	7.36	6.24	6.55	6.7	7.39	Train
O=C(Nc1cccc(Nc2ncnc3cc(OCCCN4CCOCC4)ccc23)c1)Nc1ccc(F)c(Cl)c1		5.48						7.17	5.57	7.58	5.83	6.4	6.54	7.09	Train
CN(C)C/C=C/C(=O)N1Cc2sc3ncnc(Nc4ccc(OCc5cccc(F)c5)c(Cl)c4)c3c2C1		8.3						7.82	8.08	7.35	7.49	7.46	7.28	8.28	Train
O=C(Nc1ccncc1)Nc1cc(-c2cccnc2)cc(C(F)(F)F)c1		6.72						6.71	6.73	6.33	6.55	6.78	7.43	6.59	Train
C=CC(=O)Nc1cccc(Oc2nc(Nc3ccc(N4CCN(C)CC4)cc3)nc3[nH]ccc23)c1		9.1						7.94	8.94	7.04	7.36	7.32	7.34	8.21	Train
COc1cc2nccc(Oc3ccc(NC(=O)C4(C(=O)Nc5ccc(F)cc5)CC4)cc3)c2cc1OC		8.51				8.62		8.42	8.24	7.39	7.02	7.85	8.51	7.69	Train
C=CC(=O)N1CCC[C@@H]1CSc1nc(-c2ccc(F)cc2)c(-c2ccnc(Nc3ccccc3)c2)[nH]1		7.55						7.22	7.68	6.84	6.95	7.09	6.5	7.73	Train
C=CC(=O)Nc1cc2c(Nc3ccc(Br)cc3F)ncnc2cc1OCC(NC(=O)CN(C)C)C(C)C		6.83						7.31	7.09	6.57	7.52	6.89	7.59	7.99	Train
C=CC(=O)Nc1cccc(Nc2nc(Nc3ccc(/C=C/c4ccc(C)cc4C)cc3)ncc2F)c1		6.41						7.31	6.28	7.47	6.7	6.56	7.84	7.12	Train
CCOC(=O)C1CCN(CCC(=O)c2ccc(OCc3ccccc3)cc2)CC1		6.52						6.81	6.41	6.47	7.23	5.64	7.93	7.62	Train
Cc1ccc(-n2nc(C(C)(C)C)cc2NC(=O)Nc2ccc(OCCN3CCOCC3)c3ccccc23)cc1		5.42				7.52		7.35	5.37	7.81	6.92	6.91	7.45	7.73	Train
O=C(O)C(=Cc1ccc(O)cc1)C(=O)O		2.82						4.86	2.35	5.77	5.69	5.11	5.63	6.48	Train
Cc1ccc(-n2cc(NC(=O)c3ccc(NS(=O)(=O)c4ccc(Cl)cc4)cc3)cn2)cc1		4.9						6.15	4.91	7.07	6.66	5.4	6.85	7.15	Train
O=C(O)/C=C/c1cc(CO)ccc1CO		6.11						5.95	6.38	6.08	6.22	6.52	5.54	6.65	Train
COCCN1CCC(Oc2cc3c(Nc4cccc(Cl)c4F)ncnc3cc2OC)CC1		8.52						7.9	8.46	7.29	7.22	7.39	7.47	7.93	Train
CN(C)CCCOC(=O)/C=C/C(=O)Cc1ccc2ncnc(Nc3cccc(Br)c3)c2c1		8.62						8	8.46	7.52	8.32	7.29	7.92	9.12	Train
C=CC(=O)Nc1ccccc1Oc1nc(Nc2cc(C)[nH]n2)cc(N2CCN(C)CC2)n1		6.05						6.94	5.99	7.02	6.21	5.77	7.42	6.7	Train
COc1cc2ncnc(N3CCc4ccccc43)c2cc1NC(=O)/C=C/CN1CCCC1		8.52						8.02	7.93	7.37	7.08	6.78	7.3	8.15	Train
c1ccc(Nc2ncnc3[nH]c4ccccc4c23)cc1		6.58						6.71	6.74	5.67	5.2	5.98	6.38	6.03	Train
COc1cc(Nc2nccc(Nc3cnc4ccccc4c3)n2)cc(OC)c1OC		6.07	5.68					6.59	6.03	5.57	6.1	6.28	7.27	6.36	Train
CC(C)(C)CNc1ncnc2c(C#N)cc(NC(c3cn(C4(C#N)CC4)nn3)c3ccccc3Cl)cc12		8.48						8.32	8.32	7.79	7.91	7.45	7.98	8.8	Train
COc1c(Br)cc(/C=C2\C(=O)Nc3ccccc32)cc1C(C)(C)C		4.72			4.72			5.65	4.82	6.76	6.28	4.74	6.05	6.85	Train
C=CC(=O)Nc1cc(Nc2ncc3ccc(-c4cnn(C)c4)n3n2)c(OC)cc1N1CCN(C)CC1		7.46						8.04	7.43	7.51	7.62	7.19	7.98	8.31	Train
COc1cccc2c1C(=O)c1c(O)ccc(O)c1C2=O		5.37						5.96	5.44	6.43	5.01	5.25	5.22	5.85	Train
CC1=C(CC(=O)O)c2cc(Cl)ccc2/C1=C\c1ccoc1		5.1						6.38	5.07	7.18	6.37	5.47	6.64	7.04	Train
Oc1csc(N2N=C(c3ccccc3)CC2c2ccc(F)cc2)n1		5.31			5.2			5.95	5.35	6.26	6.11	5.17	6.49	6.42	Train
CC(C)n1nc(-c2ccc(CC#N)cc2)c2c(N)ncnc21		4.89						6.14	4.67	6.79	6.67	6	6.56	7.1	Train
O=C(C#CCCN1CCOCC1)Nc1cc2c(Nc3ccc(F)c(Cl)c3)ncnc2cn1		8.89						8.6	8.8	8.02	7.4	8.74	7.82	8.37	Train
C=Cc1ccc(-c2cc3c(N[C@H](C)c4ccccc4)ncnc3o2)cc1		7.54						7.53	7.51	6.93	6.94	6.65	7.38	7.6	Train
Nc1ncnn2ccc(C(=O)Nc3ccc(NC(=O)Nc4cccc(F)c4)cc3)c12		5.68						7.06	5.58	7.46	6.6	5.97	7.88	7.22	Train
O=C(Nc1ccccc1)N(Cc1ccc(F)cc1)Cc1cccc(Br)c1O		5.65			5.29			6.23	5.79	6.41	5.48	5.29	6.1	6.08	Train
CN1C(=S)C(C(=O)Nc2ccccc2)c2ccccc21		6						6.34	6.08	6.38	7.31	6.53	7.09	7.61	Train
C[C@@H](Nc1ncnc2oc(-c3ccccc3)c(-c3ccccc3)c12)c1ccccc1		5.52						6.62	5.82	6.86	6.88	5.63	7	7.37	Train
O=C1COc2cc3ncnc(Nc4cccc(Br)c4)c3cc2N1CCCN1CCCCC1		7						7.28	6.88	7.15	6.73	6.42	7.16	7.32	Train
CS(=O)(=O)CCNCc1nc(-c2ccc3ncnc(Nc4ccc(OCc5ccccc5)c(Cl)c4)c3c2)cs1		8.1			7.85			7.75	7.86	7.53	7.73	7.65	7.36	8.35	Train
Cc1ccc(NC(=O)c2ccc(N(CCCl)CCCl)cc2)cc1		6.24			5.73			6.54	6	6.44	6.57	5.53	7.73	6.8	Train
Cc1cccc(Nc2ncnc3cnc(NCCN4CCOCC4)nc23)c1		8.64						7.7	8.32	7.27	7.77	7.44	7.15	8.54	Train
O=C(O[C@@H]1CN[C@H](C#Cc2cc3ncnc(Nc4ccc(OCc5cccc(F)c5)c(Cl)c4)c3s2)C1)N1CCOCC1		7.1			7.4			7.4	7.16	7.25	7.48	7.34	7.52	7.9	Train
Cc1nc2cc3c(Nc4cccc(Br)c4)ncnc3cc2[nH]1		9.54						7.57	9.23	6.84	7.14	6.75	6.84	8.06	Train
C=CC(=O)Nc1cccc(Nc2nc(Nc3ccc(OCCCS(C)(=O)=O)nc3)ncc2F)c1		7.26						7.59	7.32	7.31	7.21	7.22	7.66	7.67	Train
N#CCCSc1nc(-c2ccc(F)cc2)c(-c2ccnc(Nc3ccccc3)c2)[nH]1		6.96						6.42	7.24	5.55	6.39	6.52	6.47	6.79	Train
COc1cccc(/C=C/C(=O)c2ccc(NC(=O)c3cc4cc5cc(OC)ccc5nc4s3)cc2)c1		5.55						6.41	5.57	7	6.73	5.66	7.11	6.96	Train
CCCC/C(=C/c1coc2nc(N)nc(N)c12)c1ccccc1OC		3.28						5.66	3.36	6.74	6.09	5.46	6.84	7.12	Train
Cn1cc(NC(=O)c2cccc(NS(=O)(=O)c3ccccc3)c2)cn1		4.46						5.91	4.34	6.77	6.6	5.48	7.21	7.01	Train
C=CC(=O)Nc1cc(Nc2nccc(NC(=O)c3ccc(OC)c(OC)c3)n2)c(OC)cc1N(C)C		6.83						7.43	6.67	6.48	6.44	6.5	7.83	7	Train
C=CC(=O)Nc1nc2c(Cc3ccc(F)c(Cl)c3)ncnc2cc1CCCCN1CCOCC1		8.57						8.13	8.68	7.45	6.88	7.54	7.57	7.67	Train
NC1CCN(Cc2ccn3ncnc(Nc4ccccc4)c23)CC1		7.4			8.05			7.42	7.22	6.63	6.6	7.85	7.58	7.04	Train
CC(C)c1ccc(Nc2[nH]c(N)nc3cc4ccccc4c2-3)cc1		4.37						6.15	4.38	6.93	6.64	5.59	6.82	7.3	Train
CS(=O)(=O)CCNc1nc(-c2ccc3ncnc(Nc4ccc(OCc5ccccc5)cc4)c3c2)cs1		7.09			7.32			7.27	7.05	7.35	7.09	7.22	6.8	7.64	Train
NC(=S)NN=C(C=Cc1ccccc1)c1ccc(Cl)c(Cl)c1		5.01						6.4	5.09	7.23	6.66	5.63	6.75	7.31	Train
O=C(CCl)OCCn1c(=O)oc2cc3ncnc(Nc4ccc(F)c(Cl)c4)c3cc21		6.48						7.19	6.43	7.04	7.26	6.74	8.11	7.49	Train
Nc1ncnc(Nc2ccc3c(cnn3Cc3cccc(F)c3)c2)c1/C=N/NCC(F)(F)F		7.28			7.7			7.11	7.6	6.49	7.81	7.74	7.31	8.19	Train
Cc1cccc(Nc2ncnc3cc(NCCCn4ccnc4)ncc23)c1		8.46						7.57	8.5	7.04	6.89	6.66	6.57	7.93	Train
O=[N+]([O-])CCc1c(SSc2[nH]c3ccccc3c2CC[N+](=O)[O-])[nH]c2ccccc12		4.05						5.6	4.04	6.15	6.84	5.64	7.16	7.13	Train
N#C/C(=C\c1ccc(O)c(O)c1)C(=O)c1cccs1		5.51			4.46			5.81	5.49	5.91	5.92	4.42	6.63	6.22	Train
COc1ccc(-c2cc3c(N[C@H](C)c4ccccc4F)ncnc3o2)cc1		7.62						7.22	7.51	6.45	6.59	7.04	7.25	6.99	Train
COc1cc2c(Nc3cccc(Br)c3)ncnc2cc1OCCOCCn1ccnc1[N+](=O)[O-]		9.09						8.17	9.16	7.6	7.71	7.11	7.36	8.75	Train
C#Cc1cccc(Nc2ncnc3cc(OC)c(NC(=O)/C=C/CNC4CC4)cc23)c1		8.1						7.75	8.13	7.05	7.59	6.87	7.57	8.29	Train
O=C(N/N=C/c1cccn1CCCN1CCCC1)Nc1ccc(Oc2ccnc3[nH]ccc23)cc1		4.35	6.04					5.52	4.25	5.71	6.38	5.67	6.53	6.62	Train
C=CC(=O)Nc1cccc(Nc2nc(Nc3ccc(CN4CCOCC4)cc3OC)ncc2Cl)c1		7.77						7.33	7.94	6.75	7.77	7.56	7.58	8.18	Train
CCN(C)C(=O)O[C@H]1CN[C@H](C#Cc2cc3ncnc(Nc4ccc(OCc5cccc(F)c5)c(Cl)c4)c3s2)C1		7.3			7.49			7.49	7.25	7.27	7.71	7.48	7.76	8.08	Train
C=CC(=O)Nc1cccc(N2C(=O)N(C)Cc3cnc(Nc4ccc(N5CCN(C)CC5)cc4)nc32)c1		9.37						8.2	9.1	7.15	7.5	7.72	7.89	8.32	Train
CC(C)(C)CNc1ncnc2c(C#N)cc(N[C@H](c3cn(C4(C(F)(F)F)CC4)nn3)c3cccc4ncsc34)cc12		8.48						8.43	8.21	7.77	8.02	7.58	8.44	8.75	Train
C=CC(=O)N1Cc2ccc(Nc3nc(Nc4ccc(OC)nc4)ncc3F)cc2C1		6.26						7.4	6.08	6.78	6.91	6.96	8.06	7.37	Train
C=CC(=O)Nc1ccc(OC)c(Nc2cc(-c3[nH]c(SC)nc3C)ccn2)c1		7.49						7.09	7.36	6.5	6.27	6.53	6.61	6.94	Train
CN(CCOc1ccc(C[C@H](Nc2ccccc2C(=O)c2ccccc2)C(=O)O)cc1)c1ccccn1		4.96						5.3	4.65	5.45	6.68	5.54	6.94	6.49	Train
C=CC(=O)Nc1ccccc1C1CCNc2c(C(N)=O)c(-c3ccc(C)cc3)nn21		9.47						8.08	9.41	7.01	7.32	7.03	7.35	8.31	Train
COc1cc(C=C(C#N)C#N)cc(SCC(=O)O)c1O		4.27			5.34			5.86	4.22	6.77	6.47	5.23	7.13	7.05	Train
COc1ccc(OC)c(Sc2cccc3[nH]c4nc(N)nc(N)c4c23)c1		5.37						5.78	5.36	5.76	6.59	5.32	6.81	6.69	Train
C=CC(=O)Nc1ccc(OC)c(Nc2ncc(C#N)c(-c3cn(C)c4cc(OCCCN(C)C)ccc34)n2)c1		6.52						7.71	6.48	7.56	7.01	7.12	7.6	7.7	Train
CCOC(=O)c1cc(/N=C/c2cc(O)ccc2O)ccc1O		4.4						5.57	4.34	6.24	6.27	5.22	6.87	6.51	Train
CCOC(=O)C1=C(N)N(c2cccnc2)C2=C(C(=O)CC(C)(C)C2)C1c1c(C)nn(-c2ccc(Cl)cc2)c1Cl		5.99						6.82	5.62	7.31	8.21	6.62	8.45	8.4	Train
Oc1csc(N2N=C(c3ccccc3)CC2c2ccc(Br)cc2)n1		5.87			5.52			6.41	6.03	6.22	6.05	5.65	6.72	6.45	Train
Cc1cccc(C)c1-c1cc(C)c2nc(Nc3ccc(OCCN4CCCC4)cc3)nnc2c1		6.02						6.53	6.23	5.94	6.29	6.17	6.61	6.72	Train
C#Cc1cccc(Nc2ncnc3ccc(OCCCCCCC(=O)NO)cc23)c1		7						6.74	7.02	6.37	6.51	7.14	6.43	6.9	Train
CC(C)n1nc(-c2cc(F)c(C=O)c(F)c2)c2c(N)ncnc21		5						5.8	4.85	6.36	7.3	5.48	7.37	7.41	Train
C=CC(=O)N1CCN(c2ccc(Nc3ncc(Cl)c(Oc4cccc(COc5no[n+]([O-])c5S(=O)(=O)c5ccccc5)c4)n3)c(OC)c2)CC1		6.46						7.53	6.46	7.81	7.63	6.74	8.12	8.02	Train
C=CC(=O)Nc1cccc(NC(=O)Nc2ccnc(Nc3ccc(C(=O)N4CCOCC4)cc3OC)n2)c1		6.89						7.35	6.88	6.86	6.74	6.39	7.62	7.3	Train
C=CC(=O)N1CCC(Cn2nc(C(=O)Nc3nc4ccccc4o3)c3c(N)ncnc32)CC1		7.94						8.41	7.68	7.39	7.05	7.55	7.39	8.3	Train
Cc1nc(Nc2ccc(Cl)cc2)c2cc(C)oc2n1		6.99						7.16	6.88	6.4	5.63	6.2	6.67	6.48	Train
CC(C)c1cc(/C=C(\C#N)C(N)=O)cc(C(C)C)c1O		6						6.33	5.77	7.34	7.54	5.86	6.88	7.9	Train
COc1cc2ncnc(C#CCCc3ccccc3)c2cc1OC		7.85						7.68	7.74	7.01	6.69	6.47	7.24	7.56	Train
COCCOc1cc2ncnc(Nc3ccc(NC(=O)C45CC6CC(CC(C6)C4)C5)cc3C)c2cc1OCCOC		8.35						7.94	8.3	6.85	7.14	7.12	7.57	7.98	Train
C=CC(=O)Nc1cccc(NC(=O)Nc2ccnc(Nc3ccc(OC)cc3OC)n2)c1		7.24						7.62	7.15	7.29	6.5	6.96	7.02	7.39	Train
CN(C)CCn1cnc2c(Cl)c3c(Nc4cccc(Br)c4)ncnc3cc21		6.69						6.51	6.77	6.14	8.16	6.26	7.68	8.39	Train
Oc1c(Br)cc(Br)cc1CN(Cc1ccc(F)cc1)C(=S)Nc1ccccc1		5.75			5.17			5.9	5.76	6.15	5.89	5.32	5.94	6.23	Train
CCN1CCN(C(=O)/C(F)=C/c2c(C)ncnc2Nc2ccc(OCc3cccc(F)c3)c(Cl)c2)CC1		6.81			6.99			7.18	6.96	7.12	6.82	6.94	7.37	7.13	Train
COc1cc2ncnc(Nc3cccc(Cl)c3F)c2cc1CN1CCCC[C@@H]1C(N)=O		8.1						7.6	7.65	6.94	7.01	6.93	7.67	7.55	Train
COc1cc2c(cc1OC)Sc1nc(C)nc(Nc3ccc4n[nH]cc4c3)c1NC2		4.79						6.34	4.78	6.96	6.59	5.38	6.85	7.39	Train
Cn1c(SSc2c(C(=O)Nc3ccccc3)c3ccccc3n2C)c(C(=O)Nc2ccccc2)c2ccccc21		5						6.37	4.78	7.05	6.54	5.78	7.25	7.04	Train
Cc1cc(-c2cnc(Nc3cc(Cl)cc(Cl)c3)nc2NC2CCC(N(C)C)CC2)on1		6.23						6.56	6.3	6.46	6.55	6.31	6.43	6.98	Train
CC(C)c1ccc(COC(=O)c2cc(NCc3cc(O)ccc3O)ccc2O)cc1		6						6.4	6.04	6.17	6.7	6.51	6.93	6.92	Train
C=CC(=O)Nc1cc2c(Nc3cccc(C)c3)ncnc2cc1OCCCN1CCOCC1		8.82						8.7	8.49	7.98	7.47	7.78	8.01	8.62	Train
COc1ccc(N2Cc3cnc(Nc4ccccc4)nc3N([C@@H]3CC[C@@H](O)C3)C2=O)cc1		6.62						7.15	6.68	6.34	6.88	6.78	8.11	7.04	Train
C=CC(=O)N[C@@H]1CN(c2nc(Nc3cn(C)nc3OC)c3ncn(C)c3n2)C[C@H]1F		8.52						7.52	8.12	6.82	7.39	7.47	7.28	8	Train
CN(C)C/C=C/C(=O)Nc1cc2c(Nc3ccc(OCc4ccccn4)cc3)ncnc2cc1O[C@H]1CCOC1		8.05						8.26	8.04	7.71	7.09	7.69	7.23	8.22	Train
C=CC(=O)Nc1cc(Nc2nccc(NC(=O)c3ccc(C(F)(F)F)cc3)n2)c(OC)cc1N(C)CCN(C)C		6.96						7.72	6.84	7.24	6.63	7.02	7.5	7.41	Train
CC(C)(C(=O)NCCn1ccc2ncnc(Nc3ccc(Oc4cccc5sncc45)c(Cl)c3)c21)S(C)(=O)=O		8.26			8.7			7.27	8.19	6.31	7.47	8.6	7.16	7.92	Train
O=C(O)c1cc(CCc2cc(O)ccc2O)ccc1O		5.48						6	5.64	6.5	6.13	5.86	5.75	6.61	Train
C#Cc1cccc(Nc2ncnc3cc(OCCCN4C[C@H](O)[C@@H](O)[C@H](O)[C@H]4CO)c(OC)cc23)c1		8.31						7.77	8.2	7.42	8.45	7.19	7.75	9.14	Train
NC(=S)NN=C(C=Cc1ccccc1F)c1ccccc1		4.65						5.7	4.83	6.07	6.18	5.25	6.48	6.5	Train
C=CC(=O)Nc1cccc(Nc2nc(Nc3ccc(Cl)c(OCCOC)c3)ncc2F)c1		6.26						7.23	6.26	6.75	5.96	6.48	7.61	6.45	Train
Cn1c(SSc2c(C(=O)Nc3ccccc3)c3cc(Cl)ccc3n2C)c(C(=O)Nc2ccccc2)c2cc(Cl)ccc21		5.37						6.59	5.3	7.41	7.29	5.78	7.7	7.64	Train
Fc1ccc(Nc2ncnc3cc(OC4CCOC4)c4c(c23)OCCO4)cc1Cl		7.69						7.64	7.61	6.99	6.96	7.14	6.83	7.97	Train
O=C(O)Cn1ncc2cc3c(Nc4cccc(Br)c4)ncnc3cc21		7.28						7.15	7.31	7.09	6.95	6.58	6.17	7.9	Train
Oc1ccc(-c2nc3c(O)cc(O)cc3s2)cc1		3.52						5.78	3.42	6.56	6.15	5.37	6.44	7.16	Train
C#Cc1cccc(Nc2ncnc3ccc(OCCCCCC(=O)NO)cc23)c1		7						6.79	7.03	6.47	6.59	7.15	6.48	7.01	Train
CO/N=C/c1c(N)ncnc1Nc1ccc2[nH]c(Cc3cccc(F)c3)nc2c1		7.32			7.12			6.7	7.33	6.66	7.13	7.15	6.72	7.33	Train
Nc1ncnc2c1c(-c1cccc(O)c1)cn2C1CCCC1		7.1						6.71	6.82	6.01	6.53	5.87	6.92	7.11	Train
CN1CCC(c2ccc(Nc3nc(N4CCC[C@@H](NC(=O)c5ccc(C(C)(C)C)cc5)C4)cnc3C(N)=O)cc2)CC1		5.26						6.63	5.56	7.39	8.17	6.41	7.88	8.29	Train
COc1cc2c(Nc3ccc(F)c(Cl)c3F)ncnc2cc1OCC1CO[C@@H]2[C@@H](OC)CO[C@H]12		6.28						6.96	6.46	7.17	7.17	6.14	7.21	7.71	Train
C=CC(=O)Nc1cccc(Nc2nc(Nc3cccc(OC(F)(F)F)c3)ncc2F)c1		6.26						6.54	6.45	6.56	6.26	6.38	6.72	6.41	Train
Cc1[nH]c(/C=C2\C(=O)Nc3ccc(S(=O)(=O)Cc4c(Cl)cccc4Cl)cc32)c(C)c1C(=O)N1CCC[C@@H]1CN1CCCC1		5.42	8.05					6.96	5.23	7.96	7.02	5.82	7.66	7.88	Train
COc1cc(CO)ccc1-c1cc2c(Nc3ccccc3)ncnc2s1		7.85						7.78	7.75	6.98	6.4	6.68	7.29	7.31	Train
Cn1c(=O)c(-c2c(Cl)cccc2Cl)cc2cnc(Nc3cccnc3)nc21		6.29						6.94	6.27	7.39	6.54	6.04	6.64	7.24	Train
Cc1nnc(-c2cn3ncnc(Nc4cnc5[nH]ccc5c4)c3c2C(C)C)o1		6.82			6.3			7.02	6.8	6.97	7.17	6.36	6.8	7.7	Train
Fc1cccc(COc2ccc(Nc3ncnc4nn5ccccc5c34)cc2Cl)c1		7.49						7.35	7.5	7.15	6.84	7.04	6.67	7.56	Train
N#Cc1cnc2c(Cl)cc(NCc3c[nH]nn3)cc2c1Nc1ccc(F)c(Cl)c1		6						7.15	5.99	7.91	6.9	6.13	7.47	7.54	Train
Cc1ncnc(Nc2ccc(OCc3cccc(F)c3)c(Cl)c2)c1/C=C/c1ccc(CN2CCOCC2)cc1		6.92			6.72			7.08	6.8	6.83	6.66	6.69	7.26	7.03	Train
COc1cc2c(Oc3ccc(NC(=O)c4nc5ccccc5n(-c5ccc(F)cc5)c4=O)cc3F)ccnc2cc1OCCCN1CCN(C)CC1		6.01		5.55				8.33	5.83	8.47	5.31	6.8	7.23	7.71	Train
CO/N=C/c1c(N)ncnc1Nc1ccc2c(cnn2Cc2ccccc2)c1		7.36			7.66			7.39	7.44	7.11	7.1	7.54	7.08	7.64	Train
CO[C@@H]1COC2C1OC[C@H]2Oc1cc2ncnc(Nc3ccc(F)c(Cl)c3)c2cc1NC(=O)/C=C/CN(C)C		9.4			7.6			7.99	9.09	7.29	7.67	7.5	7.33	8.52	Train
O=C(Cc1ccc(F)cc1)NS(=O)(=O)c1ccc(F)cc1		5.29			5.15			5.57	5.26	5.99	6.78	5.22	6.65	6.8	Train
C=CC(=O)Nc1cc(Nc2ncc(F)c(-c3cnc4c(ccn4C)c3)n2)c(OC)cc1OCCN(C)C		8.22						8.3	8.18	7.63	7.4	7.57	7.59	8.39	Train
C=CCc1cc(Cc2cnc(N)nc2N)cc(CC=C)c1O		7.48						6.86	7.52	6.23	7	6.18	7.04	7.41	Train
CN1CCN(c2cc3c(Nc4cccc(Br)c4)ncnc3cn2)CC1		8.19						7.37	8.22	6.61	7.3	7.54	7.16	7.89	Train
C=CC(=O)Nc1cccc(-n2c(=O)cc(C)c3cnc(Nc4cnn(CCN(C)C)c4)nc32)c1		6.35						7.25	6.4	7.2	6.53	6.07	6.94	7.42	Train
CC(C)CCCC(C)CCOC(=O)c1cc(/N=C/c2cc(O)ccc2O)ccc1O		5.3						6.64	5.17	7.3	6.91	5.79	7.51	7.47	Train
NC(=O)c1ncc(N2CCC[C@@H](N)C2)nc1Nc1ccc(C2CCN(C3CCCC3)CC2)cc1		6.26						6.63	6.22	6.92	8.08	5.97	7.87	8.15	Train
C=C(CN1CCOCC1)C(=O)Nc1cc2c(Nc3ccc(OCc4ccccc4)c(Cl)c3)c(C#N)cnc2cc1OCC		7.12			7.05			8.16	6.94	7.94	6.8	7.04	8.2	7.67	Train
O=C1COc2cc3ncnc(Nc4ccc(Cl)cc4)c3cc2N1CCCN1CCOCC1		6.45						7.33	6.55	6.93	6.5	6.66	7.34	7.08	Train
Nc1c(O)cccc1Nc1ncnc2ccncc12		7.15						7.08	7.15	6.56	5.93	6.96	6.61	6.56	Train
C[C@H](c1ccccc1)n1ncc2cc(Nc3ncnn4ccc(COC[C@@H]5CNCCO5)c34)ccc21		6.92			6.89			6.67	6.5	6.17	6.94	6.54	6.89	7.29	Train
CCc1c(CO)cn2ncnc(Nc3ccc4c(cnn4Cc4ccccc4)c3)c12		6.31			6.14			6.67	6.16	6.45	7.07	6.06	7.45	7.24	Train
C=CC(=O)Nc1cc2c(Nc3ccc(Br)cc3F)ncnc2cc1OCCNC(=O)C(=O)O		6.99						7.74	7.22	6.94	6.77	6.7	7.68	7.57	Train
COc1ccc(NC(=O)/C=C/CN(C)C)cc1Nc1ncc(F)c(-c2cnn3ccccc23)n1		4.72						5.79	4.63	6.52	6.76	5.36	7.04	7.35	Train
Nc1cccc(-c2[nH]nc3ncnc(Nc4cccc(Cl)c4)c23)c1		8.3						7.53	8.24	6.61	6.17	6.34	6.66	7.22	Train
NC(=S)N1N=C(c2ccc(Cl)c(Cl)c2)CC1c1ccc2ccccc2c1		6.18			6.06			6.56	6.25	6.84	6.92	5.99	6.92	7.24	Train
COc1cccc(/C=C/C(=O)OCCn2c([N+](=O)[O-])cnc2C)c1		4.86			4.73			5.94	4.95	6.62	6	4.78	6.36	6.62	Train
Nc1ncnc(Nc2ccc(OCc3ccccc3)c(Cl)c2)c1C(=O)Nc1ccccc1		7.12			6.11			6.89	6.94	7.01	7.46	6.12	7.5	7.79	Train
CC(C)n1nc(-c2cc(C=O)co2)c2c(N)ncnc21		5.22						6.38	5.19	6.75	6.41	5.14	7.04	6.95	Train
COc1cc2ncnc(Nc3cccc(Cl)c3F)c2cc1CN1CCN(C)CC1C(N)=O		7.52						7.68	7.41	7.47	7.01	6.93	7.51	7.67	Train
COc1ccc(C2CC(c3ccc(Cl)cc3)=NN2C2=NC(=O)CS2)cc1		5.07			4.99			6.12	5.14	7.13	6.35	5.01	6.25	7.07	Train
COc1cc2c(C#N)cnc(Nc3cccc(Br)c3)c2cc1OC		4.15						5.67	4.02	6.75	6.56	5.72	6.64	6.93	Train
COc1cc2c(cc1OC)Nc1ncnc(O)c1C2		4.12						5.48	3.96	6.17	6.57	5.37	6.83	6.91	Train
C=CC(=O)Nc1cc(Nc2ncc(I)c(Nc3ccccc3P(C)(C)=O)n2)c(OC)cc1N(C)CCN(C)C		7.27		7.39				8.67	7.01	8.39	7.07	6.96	8.23	8.38	Train
C1CCC(C(CC2CCCCN2)C2CCCCC2)CC1		5.83						5.51	5.82	5.24	6.77	5.7	6.27	6.91	Train
CN(C)CCC(=O)c1ccc(OCc2ccccc2)cc1		5.82						6.32	5.69	6.26	6.1	5.32	7.04	6.41	Train
COc1ccc2ncnc(Nc3cc(OC)c(OC)c(OC)c3)c2c1		7						6.92	7.09	6.35	6.36	6.79	6.39	7	Train
C=C=CC(=O)Nc1cc(Nc2nccc(-c3cn(C)c4ccccc34)n2)c(OC)cc1OCCN1CCN(C)CC1		7.86						7.69	7.73	7.35	6.9	7.45	7.06	7.58	Train
COc1cc2ncnc(Nc3cccc(Cl)c3F)c2cc1CN(C)[C@@H](CN(C)C)C(N)=O		7.3						7.66	7.55	7.37	7.17	7.01	7.43	7.81	Train
CCN(CC)[C@@](C)(CCc1ncnc2cc(OC)c(OC)cc12)Cc1ccccc1		6.89						7.1	6.94	6.27	7.35	6.02	7.24	8.25	Train
Nc1cccc2ncnc(Nc3cccc(Br)c3)c12		6.36						6.63	6.32	6.7	5.73	6.31	6.27	6.32	Train
N#CC(C#N)=C(C#N)c1ccc(O)cc1		8.22						7.38	8.07	6.83	6.18	6.6	6.25	7.24	Train
CN(C)/N=N/c1ccc2ncnc(NCc3ccccc3)c2c1		6.32						6.89	6.45	6.42	6.08	5.93	7.23	6.5	Train
OC(COc1ncnc2ccccc12)CN1CCN(c2cccc(Cl)c2Cl)CC1		6.39						7.06	6.49	6.74	6.86	7.02	6.56	7.62	Train
[truncated: 14,763 more rows]

## Sheet: Table S2
Supplementary Materials (tables) for
Assisting Multi-Targeted Ligand Affinity Prediction of Receptor Tyrosine Kinases Associated Non-Small Cell Lung Cancer Treatment with Multitasking Principal Neighbourhood Aggregation
Fahsai Nakarin*, Kajjana Boonpalit, Jiramet Kinchagawat, Patcharapol Wachiraphan, Thanyada Rungrotmongkol, and Sarana Nutanong
*Email: fahsain_pro@vistec.ac.th
Table S2: Molecular Descriptors Used in This Study and Software Implementation
Fingerprint	Number of Vectors	Package	Class Implementation	Description
daylightFP	2048	CDK	Fingerprinter	Existence of the atom and bond features with its neighbors in the length of 2-31 bonds
extendedFP	2048	CDK	ExtendedFingerprinter	Existence of chemical features similar to Daylight fingerprint with additional ring structure
graphFP	2048	CDK	GraphOnlyFingerprinter	Existence of chemical features similar to Daylight fingerprint but excluded bond orders
pubchemFP	881	CDK	PubchemFingerprinter	Existence of substructures provided in PubChem library
estateFP	79	CDK	EStateFingerprinter	Existence of substructures that enhance charge of the molecule
hybridizationFP	2048	CDK	HybridizationFingerprinter	Existence of chemical features similar to Daylight fingerprint but excluded aromatic rings
lingoFP	2048	CDK	LingoFingerprinter	Existence of SMARTS substructures presented into 4 characters for each substructure
klekota_rothFP	4860	CDK	KlekotaRothFingerprinter	Existence of substructures in SMARTS format that enhance biological activity
circularFP	2048	CDK	CircularFingerprinter	Existence of the substructure neighborhood in each atom
AtomPairFP	2048	CDK	AtomPairs2DFingerprinter	Existence of atomic pairs at the particular topological distance
FP2FP	2048	PyBEL	FP2	Existence of chemical features similar to Daylight fingerprint but linear segments of up to 7 atoms are considered into account
FP3FP	2048	PyBEL	FP3	Existence of a series of SMARTS with 204 selected substructure
FP4FP	2048	PyBEL	FP4	Existence of a series of SMARTS with 316 selected substructure
rdkitFP	2048	RDKit	RDKFingerprint	Existence of substructures provided in RDKit library
maccsFP	166	RDKit	GenMACCSKeys	Existence of substructures in SMARTS format
AvalonFP	2048	RDKit	GetAvalonFP	Existence of the number of hydrogens, rings, bonds, bond angles (somewhat similar to Daylight fingerprint)
ECFP4		RDKit	GetMorganFingerprint	Existence of the neighborhood in each atom within a maximum distance of 4

## Sheet: Table S3
Supplementary Materials (tables) for
Assisting Multi-Targeted Ligand Affinity Prediction of Receptor Tyrosine Kinases Associated Non-Small Cell Lung Cancer Treatment with Multitasking Principal Neighbourhood Aggregation
Fahsai Nakarin*, Kajjana Boonpalit, Jiramet Kinchagawat, Patcharapol Wachiraphan, Thanyada Rungrotmongkol, and Sarana Nutanong
*Email: fahsain_pro@vistec.ac.th
Table S3: Number of Bioactivity Label per Task
Number of Endpoints	Data Set
	ChEMBL	BindingDB	ChEMBL + BindingDB
1	9450	12504	14427
2	1410	1434	1674
3	173	164	202
4	30	23	35
5	4	2	4
6	1	1	1
7	2	2	2

## Sheet: Table S4
Supplementary Materials (tables) for
Assisting Multi-Targeted Ligand Affinity Prediction of Receptor Tyrosine Kinases Associated Non-Small Cell Lung Cancer Treatment with Multitasking Principal Neighbourhood Aggregation
Fahsai Nakarin*, Kajjana Boonpalit, Jiramet Kinchagawat, Patcharapol Wachiraphan, Thanyada Rungrotmongkol, and Sarana Nutanong
*Email: fahsain_pro@vistec.ac.th
Table S4: Parameter Ranges for an Hyperparameter Tuning
Model	Range	Parameter
		bootstrap	learning_rate	max_features	max_depth	min_samples_leaf	min_samples_split	n_estimators	n_attention_heads	dense_size (nodes)	layers	dropouts	batch_size	learning_rate_decay_time	weight_decay
RF	lower	[True, False]		['sqrt','auto']	2	2	2	100
	upper				10	5	5	1000
GBRT	lower		0.001	['sqrt','auto']	2	2	2	100
	upper		0.1		10	5	5	1000
DNN	lower		1e-05							16	1	0.1	4		0.001
	upper		0.001							1024	8	0.8	256		1e-05
GCN	lower		1e-05							16		0.0125	4	200
	upper		0.001							1024		0.8	256	5000
GAT	lower		1e-05						2	16		0.0125	4	200
	upper		0.001						16	1024		0.8	256	5000
PNA	lower		1e-05							16	1	0.1	4		0.001
	upper		0.001							1024	8	0.8	256		1e-05
PNA+NN	lower		1e-05							16	1	0.1	4		0.001
	upper		0.001							1024	8	0.8	256		1e-05
MT-PNA+NN (our model)	lower		1e-05							16	1	0.1	16		0.001
	upper		0.001							1024	7	0.7	128		1e-05

## Sheet: Table S5
Supplementary Materials (tables) for
Assisting Multi-Targeted Ligand Affinity Prediction of Receptor Tyrosine Kinases Associated Non-Small Cell Lung Cancer Treatment with Multitasking Principal Neighbourhood Aggregation
Fahsai Nakarin*, Kajjana Boonpalit, Jiramet Kinchagawat, Patcharapol Wachiraphan, Thanyada Rungrotmongkol, and Sarana Nutanong
*Email: fahsain_pro@vistec.ac.th
Table S5: Optimized Parameter Sets Used for Model Training
Model	Prediction Task	Parameter Name
		bootstrap	learning_rate	max_features	max_depth	min_samples_leaf	min_samples_split	n_estimators	dropouts	batch_size	weight_decay	learning_rate_decay_time	graph_conv_sizes	n_attention_heads	graph_attention_layers	nfinglayers	npnalayers	dense_size	fingernode	fingerout	mlpnode	mlpout	predictnode
RF	ALK	TRUE		auto	10	2	5	1000
	EGFR	TRUE		auto	10	2	2	1000
	ERBB2	TRUE		auto	10	2	2	1000
	ERBB4	FALSE		sqrt	9	2	2	100
	MET	FALSE		sqrt	10	2	2	1000
	RET	TRUE		auto	10	2	2	1000
	ROS1	TRUE		auto	6	2	2	1000
GBRT	ALK		0.0195982	sqrt	4	2	2	1000
	EGFR		0.0677266	auto	5	2	5	1000
	ERBB2		0.0362861	sqrt	4	4	2	936
	ERBB4		0.00993115	sqrt	8	6	4	871
	MET		0.0785576	auto	6	2	3	932
	RET		0.0335329	auto	4	4	2	498
	ROS1		0.0425744	auto	10	7	10	836
DNN	ALK		0.000599						0.224393	106	0.000198					1			882	992
	EGFR		0.00082						0.332711	196	2.1e-05					1			438	250
	ERBB2		0.000946						0.55986	256	3.4e-05					1			623	558
	ERBB4		0.000755						0.138452	126	0.000382					7			613	816
	MET		0.000384						0.289116	163	3e-05					1			895	121
	RET		0.000388						0.411986	221	0.000868					1			973	844
	ROS1		0.000908						0.78048	9	0.000975					1			997	478
GCN	ALK		0.00048826						0.28728	125		2925	(128, 128)					661
	EGFR		0.000337602						0.531753	15		4724	(128, 128)					101
	ERBB2		0.000411755						0.604079	92		1835	(128, 128)					246
	ERBB4		0.000851403						0.504989	5		3552	(128, 128)					62
	MET		0.000568845						0.169724	28		906	(128, 128)					741
	RET		0.000767494						0.478233	157		3263	(128, 128)					137
	ROS1		0.00013361						0.115368	10		645	(128, 128)					267
GAT	ALK		0.000375293						0.197698	31		3001		10	[8,8]			510
	EGFR		0.000336623						0.220841	53		3104		17	[8,8]			166
	ERBB2		6.23366e-05						0.025783	17		3043		31	[8,8]			234
	ERBB4		0.00025888						0.381048	11		1466		16	[8,8]			453
	MET		0.000238789						0.0430624	45		3083		5	[8,8]			351
	RET		0.000299913						0.0476455	45		2218		6	[8,8]			37
	ROS1		0.000333497						0.382284	14		1212		26	[8,8]			409
PNA	ALK		0.000775						0.148165	21	4e-05						6				58		244
	EGFR		0.000715						0.673744	171	5.4e-05						6				484		150
	ERBB2		0.000938						0.676929	194	0.000396						5				518		740
	ERBB4		0.000173						0.450602	22	0.000359						5				575		83
	MET		0.000295						0.347459	49	4.1e-05						7				122		640
	RET		0.000722						0.528022	62	0.000155						7				182		617
	ROS1		0.000696						0.222947	22	6.7e-05						2				296		1022
PNA+NN	ALK		0.000192						0.178682	37	0.000372					1	6		717	406	117	431	403
	EGFR		0.000744						0.114112	101	0.000234					7	1		465	571	731	415	541
	ERBB2		0.000336						0.214088	160	6e-05					1	1		813	780	590	289	576
	ERBB4		0.000282						0.103619	64	1.4e-05					2	4		578	752	757	805	1008
	MET		0.000584						0.349915	14	1e-05					1	6		418	188	398	496	307
	RET		0.000293						0.114037	131	0.000198					1	7		641	487	187	441	549
	ROS1		0.000775						0.205821	24	0.00076					1	3		262	689	465	925	471
MT-PNA+NN (our model)	Multi Task		0.000648						0.129846	16	1.6e-05					4	4		658	677	19	989	723

## Sheet: Table S6
Supplementary Materials (tables) for
Assisting Multi-Targeted Ligand Affinity Prediction of Receptor Tyrosine Kinases Associated Non-Small Cell Lung Cancer Treatment with Multitasking Principal Neighbourhood Aggregation
Fahsai Nakarin*, Kajjana Boonpalit, Jiramet Kinchagawat, Patcharapol Wachiraphan, Thanyada Rungrotmongkol, and Sarana Nutanong
*Email: fahsain_pro@vistec.ac.th
Table S6a: Applicability Domain Evaluation of External-test Set Showed in RMSE
Target Name	All Data			Applicability Domain
				Inside			Outside
	N	RMSE	SE*	N	RMSE	SE*	N	RMSE	SE
ALK	188	0.691055	0.00264345	145	0.618375	0.00263128	43	0.893355	0.0055039
EGFR	746	0.798165	0.00242134	618	0.731345	0.00209359	128	1.06301	0.00601112
ERBB2	231	0.64372	0.00168809	178	0.60697	0.00130828	53	0.75367	0.00644319
ERBB4	19	0.642955	0.00808123	5	0.746465	0.0133589	14	0.60064	0.00953808
MET	357	0.67115	0.00278705	316	0.615845	0.0019435	41	0.998595	0.0115359
RET	299	0.51112	0.00275833	271	0.444585	0.00249125	28	0.93555	0.0100601
ROS1	15	0.91991	0.020415	12	0.43685	0.00880202	3	1.85784	0.0512685
Table S6b: Applicability Domain Evaluation of External-test Set Showed in R-squared
Target Name	All Data			Applicability Domain
				Inside			Outside
	N	R2	SE*	N	R2	SE*	N	R2	SE
ALK	188	0.71661	0.00215687	145	0.75751	0.0020696	43	0.381675	0.00761101
EGFR	746	0.674755	0.00197611	618	0.7082	0.00166924	128	0.435645	0.0063709
ERBB2	231	0.708425	0.00154533	178	0.70899	0.00125581	53	0.701535	0.00526616
ERBB4	19	0.399845	0.0150811	5	-0.17663	0.041538	14	0.499605	0.0156917
MET	357	0.657925	0.00283714	316	0.67827	0.00203586	41	0.508225	0.0111465
RET	299	0.71462	0.00310528	271	0.739585	0.00297369	28	0.54645	0.00976955
ROS1	15	0.555795	0.0191961	12	0.87944	0.00507078	3	-0.082645	0.0581617
*SE represents the standard error of the RMSE given by 95%-confidence interval boundary of the predicted value from 20 models with different initial random parameters.

## Sheet: Table S7
Supplementary Materials (tables) for
Assisting Multi-Targeted Ligand Affinity Prediction of Receptor Tyrosine Kinases Associated Non-Small Cell Lung Cancer Treatment with Multitasking Principal Neighbourhood Aggregation
Fahsai Nakarin*, Kajjana Boonpalit, Jiramet Kinchagawat, Patcharapol Wachiraphan, Thanyada Rungrotmongkol, and Sarana Nutanong
*Email: fahsain_pro@vistec.ac.th
Table S7: Applicability Domain Optimization of Similarity Parameter
Fold No.	Q3 Squared Residual Value	% Coverage	Peformance within Q3			Similarity Threshold
			Mean Squared Error (MSE)	RMSE	R-squared
0	0.2809	83.22	0.0633	0.2516	0.9601	0.5575
1	0.2916	84.82	0.068	0.2607	0.9481	0.5649
2	0.2916	84.02	0.0652	0.2554	0.9572	0.5376
3	0.2601	84.02	0.0604	0.2457	0.9616	0.5556
4	0.2916	84.62	0.0657	0.2563	0.9567	0.5489
5	0.2916	84.8	0.0667	0.2582	0.9513	0.5394
6	0.3249	83.7	0.0743	0.2725	0.9506	0.5545
7	0.27565	84.5	0.0679	0.2606	0.9532	0.5478
8	0.2916	84.4	0.0686	0.2619	0.9568	0.5255
9	0.3364	84.8	0.0771	0.2777	0.9525	0.5569
					Mean	0.54886

## Sheet: Table S8
Supplementary Materials (tables) for
Assisting Multi-Targeted Ligand Affinity Prediction of Receptor Tyrosine Kinases Associated Non-Small Cell Lung Cancer Treatment with Multitasking Principal Neighbourhood Aggregation
Fahsai Nakarin*, Kajjana Boonpalit, Jiramet Kinchagawat, Patcharapol Wachiraphan, Thanyada Rungrotmongkol, and Sarana Nutanong
*Email: fahsain_pro@vistec.ac.th
Table S8: Characteristics of Training Data
Target Name	Datapoint	Max pIC50 value	Min pIC50 value	Range pIC50 value	10% of training range
ALK	1182	9.77	3.83	5.94	0.594
EGFR	3987	10	1.6	8.4	0.84
ERBB2	1543	9.3	3.3	6	0.6
ERBB4	147	10	4.6	5.4	0.54
MET	2191	10.21	3.67	6.54	0.654
RET	2099	10.4	4	6.4	0.64
ROS1	118	10.15	5.02	5.13	0.513

## Sheet: Table S9
Supplementary Materials (tables) for
Assisting Multi-Targeted Ligand Affinity Prediction of Receptor Tyrosine Kinases Associated Non-Small Cell Lung Cancer Treatment with Multitasking Principal Neighbourhood Aggregation
Fahsai Nakarin*, Kajjana Boonpalit, Jiramet Kinchagawat, Patcharapol Wachiraphan, Thanyada Rungrotmongkol, and Sarana Nutanong
*Email: fahsain_pro@vistec.ac.th
Table S9: Details for Target Proteins of Research Interest
Target Name	UniProt ID	ChEMBL ID
ALK	Q9UM73	CHEMBL4247
EGFR	P00533	CHEMBL203
ERBB2	P04626	CHEMBL1824
ERBB4	Q15303	CHEMBL3009
MET	P08581	CHEMBL3717
RET	P07949	CHEMBL2041
ROS1	P08922	CHEMBL5568
